# Supplementary material for: Two-Sided Matching for mentor-mentee allocations—Algorithms and manipulation strategies
Source: PLoS One. 2019 Mar 12;14(3):e0213323. doi: 10.1371/journal.pone.0213323 (PMC6413920; doi:10.1371/journal.pone.0213323)
Supplement: S1 Data — The complete set of matching outcomes and manipulated preferences for each scenario and simulation run can be found in the repository https://zenodo.org/record/2555099 with doi 10.5281/zenodo.2555099. (XLSX) [file pone.0213323.s001.xlsx]

## Sheet: Data
Scenario 1, Scenario 2, Scenario 3
Side	1 indicates mentees, 0 indicates mentors
ID	unique ID per user
Ranking 1	first choice of user (preference rank 1)
Ranking 2	second choice of user (preference rank 2)
Ranking 3	third choice of user (preference rank 3)
Ranking 4	fourth choice of user (preference rank 4)
Ranking 5	fifth choice of user (preference rank 5)
Summary Statistics
Overview Unmanipulated
algorithm	Solution algorithm used for calculating the final solution. One of CPLEX, DA, McDermid, GSModified, Kiraly, GATA-Mixed
scenario	Considered scenario, either 1, 2, or 3
numMentees	The number of mentees in the given scenario
numMentors	The number of mentors in the given scenario
mean_numMatches	Average cardinality (number of matches) for the given scenario and overall parameters
sd_numMatches	Standard deviation of the cardinality (number of matches) for the given scenario and overall parameters
mean_relativeMatches	Average cardinality compared to optimal cardinality as calculated by the CPLEX algorithm
sd_relativeMatches	Standard deviation of the cardinality compared to optimal cardinality as calculated by the CPLEX algorithm
mean_welfare	Average overall Welfare of the solution
sd_welfare	Standard Deviation of the overall Welfare
mean_fairness	Average overall Fairness of the solution
sd_fairness	Standard Deviation of the overall Fairness
mean_menteeWelfare	Average mentee Welfare of the solution
sd_menteeWelfare	Standard Deviation of the mentee Welfare
mean_mentorWelfare	Average mentor Welfare of the solution
sd_mentorWelfare	Standard Deviation of the mentor Welfare
Overview Manipulated
algorithm	Solution algorithm used for calculating the final solution. One of CPLEX, DA, McDermid, GSModified, Kiraly, GATA-Mixed
scenario	Considered scenario, either 1, 2, or 3
numMentees	The number of mentees in the given scenario
numMentors	The number of mentors in the given scenario
manipulationType	Type of manipulation strategy. NA indicates unmanipulated outcomes / no manipulation.
percManipulation	Percentage of manipulating users in the solution.
gainManipulation	Absolute gain of manipulating users measured in gained preference ranks
gainNonManipulation	Absolute gain of non-manipulating users measured in gained preference ranks
numberUsersGaining	Number of manipulating users who actually are better off from manipulation
percentageGainManipulation	Relative gain of manipulating users as percentage increase or decrease compared to their ranking in the unmanipulated case
percentageGainNonmanipulation	Relative gain of non-manipulating users as percentage increase or decrease compared to their ranking in the unmanipulated case
probabilitySuccessfulManipulation	Probability that a manipulating users is better off / gains from manipulation
stabilityScoreManipulated	The number of blocking pairs of the solution calculated with the manipulated preferences, when using the unmanipulated preferences to evaluate stability. I.e., are the solutions found when users manipulate still stable under the true preferences? 0 indicates a stable solution.
Matching Tables (see public data repository)
algorithm	Solution algorithm used for calculating the final solution. One of CPLEX, DA, McDermid, GSModified, Kiraly, GATA-Mixed
numMentees	The number of mentees in the given scenario
numMentors	The number of mentors in the given scenario
percManipulation	Percentage of manipulating users in the solution.
degreeManipulation	Degree k of manipulation
repetition	Repetition ID, i.e., number between 1 and 100 to indicate which simulation repetition run the result is coming from
manipulationType	Type of manipulation strategy. NA indicates unmanipulated outcomes / no manipulation.
matchingTable	Matching Tables as mentee-mentor ID pairs, separated by ;
Preferences (see public data repository)
algorithm	Solution algorithm used for calculating the final solution. One of CPLEX, DA, McDermid, GSModified, Kiraly, GATA-Mixed
numMentees	The number of mentees in the given scenario
numMentors	The number of mentors in the given scenario
percManipulation	Percentage of manipulating users in the solution.
degreeManipulation	Degree k of manipulation
repetition	Repetition ID, i.e., number between 1 and 100 to indicate which simulation repetition run the result is coming from
manipulationType	Type of manipulation strategy. NA indicates unmanipulated preferences / no manipulation.
manipulated	Indicator (0 or 1) if reported preferences are true preferences (0) or manipulated (1)
preferences	Preferences by users reported as "UserID1: indifference group 1 - indifference group 2 - …; UserID2: ..."

## Sheet: Scenario 1
Side	ID	Ranking1	Ranking2	Ranking3	Ranking4	Ranking5
1	1	28	39	30	31	29
1	2	33	26	31	34	35
1	3	30	39	28	34	31
1	4	26	34	38
1	5	47
1	6	21	23	30	45	34
1	7	21-46-31-28-34
1	8	34	23	42	39	35
1	9	26-34	39
1	10	38	43-34	42	41
1	11	27	24	26	39-28
1	12	22	44-26
1	13	31	27	33	32	25
1	14	36
1	15	22
1	16	32
1	17	47-29
1	18	28	27	46	40
1	19	38	24	48	32	30
1	20	26	32	39
0	21	6	4
0	22	15	12
0	23	2-3-11-18
0	24	2-3-8-11-18-19
0	25	1-2-3-4-6-8-13-16-18-19
0	26	2-3-4-6-9-11-18
0	27	1-2-3-4-6-8-9-10-11-16-18-19
0	28	2-3-7-11-18
0	29	2-4-6-11-17-18-20
0	30	2-3-4-6-9-11-16-18
0	31	1-2-3-8-9-10-11-16-18-19
0	32	16
0	33	1-2-3-8-9-10-11-18
0	34	2-3-4-5-6-7-8-9-10-11-12-13-14-15-16-17-18-19-20
0	35	2-4-6-9-10-11-18-19
0	36	14
0	37	2-3-4-5-6-7-9-10-11-12-13-14-15-16-17-18-19-20
0	38	1-4-6-9-10
0	39	2-3-4-6-9-11-18-20
0	40	2-3-4-6-9-11-16-18
0	41
0	42	2-5-8-10-15-19-20
0	43	1-4-6-9
0	44	2-3-4-6-8-11-12-15-18-19
0	45
0	46	2-3-4-6-7-9-11-12-15-16-18-20
0	47	5
0	48	1-2-3-4-6-7-9-11-12-13-14-15-16-17-18-20

## Sheet: Scenario 2
Side	ID	Ranking1	Ranking2	Ranking3	Ranking4	Ranking5
1	1	45	44	35	25	47
1	2	47	31	25	38	42
1	3	39	33	41	37	42
1	4	35	44	36	47	38
1	5	46	47	35	36	24
1	6	34	30	41	43	44
1	7	30	33	39	44	46
1	8	35	26	34	36	27
1	9	31	43	45	41	46
1	10	35	27	31
1	11	43	45	41	40	34
1	12	47	28	26	33
1	13	44	33	35	43	41
1	14	39	47	26	34	46
1	15	30	44	33	34	47
1	16	44	35	34	47	31
1	17	41	40	35	30	43
1	18	44	34	30	32	33
1	19	35	34	27	42	39
1	20	44	41	45	34	29
1	21	34	40	43	33	26
1	22	46	24	31	42	27
1	23	47	44	46	24	25
0	24	1-2-3-4-5-6-7-8-9-10-11-12-13-14-15-16-17-18-19-20-21-22-23
0	25	1-2-3-4-5-6-7-8-9-10-11-12-13-14-15-16-17-18-19-20-21-22-23
0	26	1-2-3-4-5-6-7-8-9-10-11-12-13-14-15-16-17-18-19-20-21-22-23
0	27	1-2-3-4-5-6-7-8-9-10-11-12-13-14-15-16-17-18-19-20-21-22-23
0	28	1-2-3-4-5-6-7-8-9-10-11-12-13-14-15-16-17-18-19-20-21-22-23
0	29	1-2-3-4-5-6-7-8-9-10-11-12-13-14-15-16-17-18-19-20-21-22-23
0	30	1-2-3-4-5-6-7-8-9-10-11-12-13-14-15-16-17-18-19-20-21-22-23
0	31	1-2-3-4-5-6-7-8-9-10-11-12-13-14-15-16-17-18-19-20-21-22-23
0	32	1-2-3-4-5-6-7-8-9-10-11-12-13-14-15-16-17-18-19-20-21-22-23
0	33	1-2-3-4-5-6-7-8-9-10-11-12-13-14-15-16-17-18-19-20-21-22-23
0	34	1-2-3-4-5-6-7-8-9-10-11-12-13-14-15-16-17-18-19-20-21-22-23
0	35	1-2-3-4-5-6-7-8-9-10-11-12-13-14-15-16-17-18-19-20-21-22-23
0	36	1-2-3-4-5-6-7-8-9-10-11-12-13-14-15-16-17-18-19-20-21-22-23
0	37	1-2-3-4-5-6-7-8-9-10-11-12-13-14-15-16-17-18-19-20-21-22-23
0	38	1-2-3-4-5-6-7-8-9-10-11-12-13-14-15-16-17-18-19-20-21-22-23
0	39	1-2-3-4-5-6-7-8-9-10-11-12-13-14-15-16-17-18-19-20-21-22-23
0	40	1-2-3-4-5-6-7-8-9-10-11-12-13-14-15-16-17-18-19-20-21-22-23
0	41	1-2-3-4-5-6-7-8-9-10-11-12-13-14-15-16-17-18-19-20-21-22-23
0	42	1-2-3-4-5-6-7-8-9-10-11-12-13-14-15-16-17-18-19-20-21-22-23
0	43	1-2-3-4-5-6-7-8-9-10-11-12-13-14-15-16-17-18-19-20-21-22-23
0	44	1-2-3-4-5-6-7-8-9-10-11-12-13-14-15-16-17-18-19-20-21-22-23
0	45	1-2-3-4-5-6-7-8-9-10-11-12-13-14-15-16-17-18-19-20-21-22-23
0	46	1-2-3-4-5-6-7-8-9-10-11-12-13-14-15-16-17-18-19-20-21-22-23
0	47	1-2-3-4-5-6-7-8-9-10-11-12-13-14-15-16-17-18-19-20-21-22-23

## Sheet: Scenario 3
Side	ID	Ranking1	Ranking2	Ranking3	Ranking4	Ranking5
1	100	6-34-26	20-25	5
1	101	24	26	28	5	7
1	102	24-23-22-4-33	18	20-26
1	103	8	13-36	17-37	5	6-34
1	104	30-20-9-12-35-29
1	105	13-36-7	18	1-32
1	106	8	23	3	22	1-32
1	107	26-1-32	4-33-16	3
1	108	6-34	15	12-35-29-17-37
1	109	16	8	19	12-35	9
1	110	1-32	30	16	3	12-35
1	111	7-13-36	18
1	112	7-13-36	18
1	113	23	8-3-30	9
1	114	20	18	6-34	10	3
1	115					9-8-16-4-33-26
1	116	13-36	18	7	17-37
1	117	4-33-26	13-36-2	8-23
1	118	29	14	5	30	25
1	119	14	12-35	9	29	6-34
1	120	1-32	9	14	8	6-34
1	121	1-32	9-16	8-3
1	122	19-6-34	10	2
1	123	23	18-1-32	6-34	22
1	124	31-27-11
1	125	29	12-35	10	19	30
1	126	13-36	14	5
1	127	13-36	7	26	2
1	128	8	17-37	6-34	20
0	1	101-102-103-104-105-106-108-109-110-111-112-113-114-115-116-117-118-119-120-121-122-123-124-125-126-127-128
0	2	100-101-102-103-104-105-106-107-108-109-110-111-112-113-114-115-116-117-118-119-120-121-122-123-124-125-126-127-128
0	3	100-101-102-103-104-105-106-107-108-109-110-111-112-113-114-115-116-117-118-119-120-121-122-123-124-125-126-127-128
0	4	100-101-102-103-104-105-106-107-108-109-110-111-112-113-114-115-116-117-118-119-120-121-122-123-124-125-126-127-128
0	5	100-101-102-103-104-105-106-107-108-109-110-111-112-113-114-115-116-117-118-119-120-121-122-123-124-125-126-127-128
0	6	100-101-102-103-104-105-106-107-108-109-110-111-112-113-114-115-116-117-118-119-120-121-122-123-124-125-126-127-128
0	7	100-101-102-103-104-105-106-107-108-109-110-111-112-113-114-115-116-117-118-119-120-121-122-123-124-125-126-127-128
0	8	100-101-102-103-104-105-106-107-108-109-110-111-112-113-114-115-116-117-118-119-120-121-122-123-124-125-126-127-128
0	9	100-101-102-103-104-105-106-107-108-109-110-111-112-113-114-115-116-117-118-119-120-121-122-123-124-125-126-127-128
0	10	105-106-110-111-112-114-115-117-118-120-122-123-125-126-127
0	11	100-101-102-103-104-105-106-107-108-109-110-111-112-113-114-115-116-117-118-119-120-121-122-123-124-125-126-127-128
0	12	100-101-102-103-104-105-106-107-108-109-110-111-112-113-114-115-116-117-118-119-120-121-122-123-124-125-126-127-128
0	13	100-101-102-103-104-105-106-107-108-109-110-111-112-113-114-115-116-117-118-119-120-121-122-123-124-125-126-127-128
0	14	101-102-103-104-105-106-108-109-110-111-112-113-114-115-116-117-118-119-120-121-122-123-124-125-126-127-128
0	15	100-101-102-103-104-105-106-107-108-109-110-111-112-113-114-115-116-117-118-119-120-121-122-123-124-125-126-127-128
0	16	105-106-110-111-112-114-115-117-118-120-122-123-125-126-127
0	17	105-106-110-111-112-114-115-117-118-120-122-123-125-126-127
0	18	100-101-102-103-104-105-106-107-108-109-110-111-112-113-114-115-116-117-118-119-120-121-122-123-124-125-126-127-128
0	19	105-106-110-111-112-114-115-117-118-120-122-123-125-126-127
0	20	100-101-102-103-104-105-106-107-108-109-110-111-112-113-114-115-116-117-118-119-120-121-122-123-124-125-126-127-128
0	21	100-101-102-103-104-105-106-107-108-109-110-111-112-113-114-115-116-117-118-119-120-121-122-123-124-125-126-127-128
0	22	100-105-106-107-110-111-112-114-115-117-118-120-122-123-125-126-127
0	23	105-106-110-111-112-114-115-117-118-120-122-123-125-126-127
0	24	100-101-102-103-104-105-106-107-108-109-110-111-112-113-114-115-116-117-118-119-120-121-122-123-124-125-126-127-128
0	25	100-107
0	26	100-101-102-103-104-105-106-107-108-109-110-111-112-113-114-115-116-117-118-119-120-121-122-123-124-125-126-127-128
0	27	100-101-102-103-104-105-106-107-108-109-110-111-112-113-114-115-116-117-118-119-120-121-122-123-124-125-126-127-128
0	28	100-101-102-103-104-105-106-107-108-109-110-111-112-113-114-115-116-117-118-119-120-121-122-123-124-125-126-127-128
0	29	100-101-102-103-104-105-106-107-108-109-110-111-112-113-114-115-116-117-118-119-120-121-122-123-124-125-126-127-128
0	30	101-102-103-104-105-106-108-109-110-111-112-113-114-115-116-117-118-119-120-121-122-123-124-125-126-127-128
0	31	100-105-106-107-110-111-112-114-115-117-118-120-122-123-125-126-127
0	32	101-102-103-104-105-106-108-109-110-111-112-113-114-115-116-117-118-119-120-121-122-123-124-125-126-127-128
0	33	100-101-102-103-104-105-106-107-108-109-110-111-112-113-114-115-116-117-118-119-120-121-122-123-124-125-126-127-128
0	34	100-101-102-103-104-105-106-107-108-109-110-111-112-113-114-115-116-117-118-119-120-121-122-123-124-125-126-127-128
0	35	100-101-102-103-104-105-106-107-108-109-110-111-112-113-114-115-116-117-118-119-120-121-122-123-124-125-126-127-128
0	36	100-101-102-103-104-105-106-107-108-109-110-111-112-113-114-115-116-117-118-119-120-121-122-123-124-125-126-127-128
0	37	105-106-110-111-112-114-115-117-118-120-122-123-125-126-127
0	38	100-101-102-103-104-105-106-107-108-109-110-111-112-113-114-115-116-117-118-119-120-121-122-123-124-125-126-127-128

## Sheet: Overview_Unmanipulated
algorithm	scenario	numMentees	numMentors	mean_numMatches	sd_numMatches	mean_relativeMatches	sd_relativeMatches	mean_welfare	sd_welfare	mean_fairness	sd_fairness	mean_menteeWelfare	sd_menteeWelfare	mean_mentorWelfare	sd_mentorWelfare
CPLEX	Scenario 1	20	22	20	0	1	0	1.45	0	1.35	0	1.35	0	1.1	0
CPLEX	Scenario 2	23	24	23	0	1	0	2.65217	0	2.6087	0	2.6087	0	1.04348	0
CPLEX	Scenario 3	29	33	29	0	1	0	2.68966	0	2.48276	0	2.48276	0	1.2069	0
DA	Scenario 1	20	22	19.495	0.569473	0.97475	0.0284736	1.37562	0.159268	1.16089	0.0812452	1.21935	0.107928	1.15627	0.0641666
DA	Scenario 2	23	24	20.194	0.97124	0.878	0.0422278	3.46931	0.368068	2.41175	0.25486	3.09613	0.285205	1.37317	0.146607
DA	Scenario 3	29	33	26.658	0.907667	0.919241	0.0312989	2.75355	0.302574	1.85075	0.192817	2.25889	0.207268	1.49466	0.146636
GATAMIXED	Scenario 1	20	22	20	0	1	0	1.2058	0.0243301	1.1058	0.0243301	1.1058	0.0243301	1.1	0
GATAMIXED	Scenario 2	23	24	23	0	1	0	2.45609	0.0985244	2.37126	0.0973709	2.37126	0.0973709	1.08483	0.0261217
GATAMIXED	Scenario 3	29	33	29	0	1	0	2.07655	0.122432	1.86283	0.112162	1.86283	0.112162	1.21372	0.049814
GSMODIFIED	Scenario 1	20	22	19	0	0.95	0	1.42105	0	1.15789	0	1.21053	0	1.21053	0
GSMODIFIED	Scenario 2	23	24	23	0	1	0	2.52174	0	2.43478	0	2.43478	0	1.08696	0
GSMODIFIED	Scenario 3	29	33	28.884	0.320385	0.996	0.0110478	2.11762	0.0988677	1.85718	0.0806498	1.8779	0.0849096	1.23973	0.054598
KIRALY	Scenario 1	20	22	20	0	1	0	1.2501	0.0654544	1.1501	0.0654544	1.1501	0.0654544	1.1	0
KIRALY	Scenario 2	23	24	22.899	0.30148	0.995609	0.0131078	2.54312	0.190927	2.42147	0.190131	2.44351	0.183712	1.0996	0.060019
KIRALY	Scenario 3	29	33	28.737	0.451702	0.990931	0.0155759	2.18872	0.159954	1.92916	0.161268	1.96775	0.142574	1.22098	0.0634191
MCDERMID	Scenario 1	20	22	20	0	1	0	1.2886	0.0668918	1.1886	0.0668918	1.1886	0.0668918	1.1	0
MCDERMID	Scenario 2	23	24	23	0	1	0	3.12539	0.247356	3.02178	0.247262	3.02178	0.247262	1.10361	0.0518419
MCDERMID	Scenario 3	29	33	29	0	1	0	2.61776	0.212459	2.29914	0.187812	2.29914	0.187812	1.31862	0.0790224

## Sheet: Overview_Manipulated
algorithm	scenario	numMentees	numMentors	manipulationType	percManipulation	gainManipulation	gainNonManipulation	numberUsersGaining	percentageGainManipulation	percentageGainNonmanipulation	probabilitySuccessfulManipulation	stabilityScoreManipulated
CPLEX	Scenario 1	20	22	NA	0	0	0	0	0	0	0	0
DA	Scenario 1	20	22	NA	0	0	0	0	0	0	0	0
GATAMIXED	Scenario 1	20	22	NA	0	0	0	0	0	0	0	0
GSMODIFIED	Scenario 1	20	22	NA	0	0	0	0	0	0	0	0
KIRALY	Scenario 1	20	22	NA	0	0	0	0	0	0	0	0
MCDERMID	Scenario 1	20	22	NA	0	0	0	0	0	0	0	0
CPLEX	Scenario 2	23	24	NA	0	0	0	0	0	0	0	0
DA	Scenario 2	23	24	NA	0	0	0	0	0	0	0	0
GATAMIXED	Scenario 2	23	24	NA	0	0	0	0	0	0	0	0
GSMODIFIED	Scenario 2	23	24	NA	0	0	0	0	0	0	0	0
KIRALY	Scenario 2	23	24	NA	0	0	0	0	0	0	0	0
MCDERMID	Scenario 2	23	24	NA	0	0	0	0	0	0	0	0
CPLEX	Scenario 3	29	33	NA	0	0	0	0	0	0	0	0
DA	Scenario 3	29	33	NA	0	0	0	0	0	0	0	0
GATAMIXED	Scenario 3	29	33	NA	0	0	0	0	0	0	0	0
GSMODIFIED	Scenario 3	29	33	NA	0	0	0	0	0	0	0	0
KIRALY	Scenario 3	29	33	NA	0	0	0	0	0	0	0	0
MCDERMID	Scenario 3	29	33	NA	0	0	0	0	0	0	0	0
CPLEX	Scenario 1	20	22	S	0.1	0.0238889	0.0285965	0.165556	-2.48148	-0.76462	0.0827778	0.0211111
DA	Scenario 1	20	22	S	0.1	0.00138889	-0.00289474	0.0177778	-0.460648	-0.611842	0.00888889	0
GATAMIXED	Scenario 1	20	22	S	0.1	-0.0511111	-0.0148538	0.01	-5.35185	-1.65936	0.005	0.0244444
GSMODIFIED	Scenario 1	20	22	S	0.1	-0.0425	0.010848	0.113333	-8.02778	-1.38694	0.0566667	0.0788889
KIRALY	Scenario 1	20	22	S	0.1	-0.0330556	-0.0097076	0.0155556	-3.51389	-1.29727	0.00777778	0.0344444
MCDERMID	Scenario 1	20	22	S	0.1	-0.167222	-0.0440351	0.195556	-18.1528	-5.72612	0.0977778	0.115556
CPLEX	Scenario 2	23	24	S	0.1	-0.3275	-0.239948	0.391111	-43.5958	-32.7498	0.170048	0.00666667
DA	Scenario 2	23	24	S	0.1	-0.00666667	-0.00478036	0.0466667	-1.34583	-1.81077	0.0202899	0
GATAMIXED	Scenario 2	23	24	S	0.1	-0.135278	-0.0716021	0.387778	-21.1852	-17.1387	0.168599	0.00444444
GSMODIFIED	Scenario 2	23	24	S	0.1	-0.126667	-0.0222997	0.143333	-14.869	-7.40534	0.0623188	0.00222222
KIRALY	Scenario 2	23	24	S	0.1	-0.0358333	-0.0372351	0.224444	-11.7139	-8.34307	0.0975845	0.00555556
MCDERMID	Scenario 2	23	24	S	0.1	-0.217778	-0.125271	0.831111	-38.6171	-34.4713	0.361353	0.04
CPLEX	Scenario 3	29	33	S	0.1	-0.0357407	0.00154762	0.885556	-28.5373	-20.7335	0.305364	0.0477778
DA	Scenario 3	29	33	S	0.1	0.00296296	-0.01	0.0577778	-0.93459	-2.19021	0.0199234	0
GATAMIXED	Scenario 3	29	33	S	0.1	-0.115741	-0.0260317	0.442222	-25.2104	-16.0981	0.15249	0.03
GSMODIFIED	Scenario 3	29	33	S	0.1	-0.0775926	-0.0105357	0.26	-18.0766	-7.32063	0.0896552	0.0377778
KIRALY	Scenario 3	29	33	S	0.1	-0.0968519	-0.0138889	0.166667	-12.8999	-6.87891	0.0574713	0.0333333
MCDERMID	Scenario 3	29	33	S	0.1	0.343889	0.101944	1.31444	-4.46204	-18.5882	0.453257	0.0911111
CPLEX	Scenario 1	20	22	S-Strategic	0.1	0.0441667	0.0392105	0.171111	-0.87963	-0.0380117	0.0855556	0
DA	Scenario 1	20	22	S-Strategic	0.1	0	-0.00567252	0.0222222	-0.759259	-1.12159	0.0111111	0
GATAMIXED	Scenario 1	20	22	S-Strategic	0.1	-0.00833333	-0.00812866	0.0177778	-1.19444	-1.03655	0.00888889	0
GSMODIFIED	Scenario 1	20	22	S-Strategic	0.1	-0.0188889	0.00207602	0.0288889	-2.85185	-0.798733	0.0144444	0
KIRALY	Scenario 1	20	22	S-Strategic	0.1	-0.00638889	-0.00377193	0.01	-0.833333	-0.731238	0.005	0
MCDERMID	Scenario 1	20	22	S-Strategic	0.1	-0.106389	-0.0395322	0.202222	-12.1806	-5.04045	0.101111	0
CPLEX	Scenario 2	23	24	S-Strategic	0.1	-0.294722	-0.210775	0.333333	-37.4755	-30.3644	0.144928	0
DA	Scenario 2	23	24	S-Strategic	0.1	-0.0208333	-0.00625323	0.0611111	-3.12593	-3.41469	0.02657	0
GATAMIXED	Scenario 2	23	24	S-Strategic	0.1	-0.0247222	-0.0470543	0.365556	-11.4222	-14.0961	0.158937	0.00555556
GSMODIFIED	Scenario 2	23	24	S-Strategic	0.1	-0.0138889	-0.0249871	0.114444	-4.10833	-4.82537	0.0497585	0
KIRALY	Scenario 2	23	24	S-Strategic	0.1	-0.00277778	-0.0256589	0.19	-7.41852	-7.31408	0.0826087	0.00222222
MCDERMID	Scenario 2	23	24	S-Strategic	0.1	-0.204722	-0.14168	0.832222	-38.9134	-35.2019	0.361836	0
CPLEX	Scenario 3	29	33	S-Strategic	0.1	-0.0107407	0.00748016	0.893333	-24.9371	-19.7525	0.308046	0.00666667
DA	Scenario 3	29	33	S-Strategic	0.1	0.00777778	-0.00339286	0.113333	-2.72934	-4.06878	0.0390805	0
GATAMIXED	Scenario 3	29	33	S-Strategic	0.1	-0.037037	-0.0053373	0.422222	-16.9744	-12.7529	0.145594	0.00777778
GSMODIFIED	Scenario 3	29	33	S-Strategic	0.1	-0.0344444	-0.0034127	0.108889	-6.2205	-3.48313	0.0375479	0.0166667
KIRALY	Scenario 3	29	33	S-Strategic	0.1	-0.0296296	-0.00761905	0.212222	-7.33426	-6.82122	0.0731801	0.00111111
MCDERMID	Scenario 3	29	33	S-Strategic	0.1	0.434815	0.120397	1.49111	0.878704	-17.2328	0.514176	0.0166667
CPLEX	Scenario 1	20	22	T	0.1	-0.403611	-0.0154678	0.426667	-50.3519	-5.15984	0.213333	0.471111
DA	Scenario 1	20	22	T	0.1	-0.946667	-0.0482456	0.0333333	-88.9352	-5.18519	0.0166667	1.06444
GATAMIXED	Scenario 1	20	22	T	0.1	-0.6775	-0.0694737	0.0755556	-65.6806	-7.14766	0.0377778	0.6
GSMODIFIED	Scenario 1	20	22	T	0.1	-0.5925	-0.0238889	0.162222	-61.9444	-4.48148	0.0811111	0.657778
KIRALY	Scenario 1	20	22	T	0.1	-0.661389	-0.0601462	0.142222	-65.3704	-6.45151	0.0711111	0.557778
MCDERMID	Scenario 1	20	22	T	0.1	-0.926389	-0.0825439	0.175556	-90.8889	-8.97515	0.0877778	0.821111
CPLEX	Scenario 2	23	24	T	0.1	0.191667	-0.299587	0.945556	-22.6333	-36.4357	0.411111	0.292222
DA	Scenario 2	23	24	T	0.1	-1.13472	-0.0315762	0.0277778	-92.2088	-4.12933	0.0120773	1.86556
GATAMIXED	Scenario 2	23	24	T	0.1	-0.0119444	-0.113721	0.873333	-26.1787	-19.6823	0.37971	0.396667
GSMODIFIED	Scenario 2	23	24	T	0.1	-0.282778	-0.0557364	0.512222	-34.4611	-9.09177	0.222705	0.568889
KIRALY	Scenario 2	23	24	T	0.1	-0.045	-0.0768475	0.802222	-33.9958	-11.602	0.348792	0.47
MCDERMID	Scenario 2	23	24	T	0.1	-0.941944	-0.154186	0.735556	-92.0634	-36.4411	0.319807	1.31667
CPLEX	Scenario 3	29	33	T	0.1	0.0957407	-0.0614286	1.43778	-38.8165	-23.7919	0.495785	0.757778
DA	Scenario 3	29	33	T	0.1	-1.36889	-0.0333929	0.0144444	-121.343	-5.98739	0.00498084	2.46444
GATAMIXED	Scenario 3	29	33	T	0.1	-0.305741	-0.12129	0.763333	-54.8444	-23.5052	0.263218	0.728889
GSMODIFIED	Scenario 3	29	33	T	0.1	-0.421667	-0.0585119	0.467778	-55.545	-10.0714	0.161303	0.914444
KIRALY	Scenario 3	29	33	T	0.1	-0.402407	-0.0410317	0.672222	-57.5017	-10.3257	0.231801	0.803333
MCDERMID	Scenario 3	29	33	T	0.1	-0.557963	0.11123	1.2	-76.981	-17.6591	0.413793	1.24333
CPLEX	Scenario 1	20	22	S	0.2	0.0319444	0.031732	0.592222	-5.37963	-0.940632	0.148056	0.0855556
DA	Scenario 1	20	22	S	0.2	-0.0172222	-0.0129085	0.0533333	-2.4294	-1.42102	0.0133333	0
GATAMIXED	Scenario 1	20	22	S	0.2	-0.0869444	-0.0232026	0.0366667	-8.88889	-2.53813	0.00916667	0.0933333
GSMODIFIED	Scenario 1	20	22	S	0.2	-0.0431944	0.0140523	0.383333	-10.625	-2.16939	0.0958333	0.186667
KIRALY	Scenario 1	20	22	S	0.2	-0.0833333	-0.0222222	0.0822222	-8.78935	-2.63072	0.0205556	0.106667
MCDERMID	Scenario 1	20	22	S	0.2	-0.149306	-0.0413072	0.4	-17.4097	-5.25654	0.1	0.233333
CPLEX	Scenario 2	23	24	S	0.2	-0.340988	-0.222544	0.91	-41.2233	-33.8842	0.197826	0.00888889
DA	Scenario 2	23	24	S	0.2	-0.0330864	-0.0144737	0.222222	-5.22449	-4.33168	0.0483092	0
GATAMIXED	Scenario 2	23	24	S	0.2	-0.183457	-0.119854	0.963333	-25.827	-22.0827	0.20942	0.01
GSMODIFIED	Scenario 2	23	24	S	0.2	-0.109012	-0.0792398	0.661111	-15.7025	-14.4135	0.14372	0.00666667
KIRALY	Scenario 2	23	24	S	0.2	-0.139877	-0.102339	0.614444	-18.8235	-17.1218	0.133575	0.00888889
MCDERMID	Scenario 2	23	24	S	0.2	-0.0559259	-0.0916959	2.08333	-30.656	-30.9381	0.452899	0.0955556
CPLEX	Scenario 3	29	33	S	0.2	-0.00962963	0.0309333	1.78333	-23.2798	-18.6943	0.307471	0.0822222
DA	Scenario 3	29	33	S	0.2	0.000833333	-0.00913333	0.223333	-3.12749	-3.52666	0.0385057	0
GATAMIXED	Scenario 3	29	33	S	0.2	-0.13787	-0.0758444	1.00333	-27.6133	-21.1549	0.172989	0.0644444
GSMODIFIED	Scenario 3	29	33	S	0.2	-0.105648	-0.0481111	0.733333	-21.9237	-14.2858	0.126437	0.0644444
KIRALY	Scenario 3	29	33	S	0.2	-0.132315	-0.0259778	0.615556	-19.9041	-10.9229	0.10613	0.0877778
MCDERMID	Scenario 3	29	33	S	0.2	0.179259	0.0442889	2.28778	-16.3568	-23.3201	0.394444	0.132222
CPLEX	Scenario 1	20	22	S-Strategic	0.2	0.05625	0.0378758	0.551111	-2.79167	-0.0620915	0.137778	0
DA	Scenario 1	20	22	S-Strategic	0.2	-0.0173611	-0.0169935	0.125556	-3.37616	-2.37636	0.0313889	0
GATAMIXED	Scenario 1	20	22	S-Strategic	0.2	-0.0329167	-0.0145752	0.0733333	-3.71528	-1.69662	0.0183333	0
GSMODIFIED	Scenario 1	20	22	S-Strategic	0.2	-0.0129167	0.0141503	0.156667	-3.76389	-0.690632	0.0391667	0
KIRALY	Scenario 1	20	22	S-Strategic	0.2	-0.0255556	-0.0140196	0.116667	-3.16204	-1.77151	0.0291667	0
MCDERMID	Scenario 1	20	22	S-Strategic	0.2	-0.0740278	-0.0298039	0.457778	-10.0741	-3.9951	0.114444	0
CPLEX	Scenario 2	23	24	S-Strategic	0.2	-0.329012	-0.206667	0.887778	-39.7681	-32.1061	0.192995	0
DA	Scenario 2	23	24	S-Strategic	0.2	-0.0393827	-0.0191228	0.352222	-7.72716	-6.99176	0.07657	0
GATAMIXED	Scenario 2	23	24	S-Strategic	0.2	-0.121852	-0.0864912	0.861111	-20.0132	-18.7636	0.187198	0.00111111
GSMODIFIED	Scenario 2	23	24	S-Strategic	0.2	-0.0446914	-0.0555263	0.467778	-7.97119	-9.48177	0.101691	0.00222222
KIRALY	Scenario 2	23	24	S-Strategic	0.2	-0.0882716	-0.0737719	0.59	-14.6564	-15.1413	0.128261	0.00666667
MCDERMID	Scenario 2	23	24	S-Strategic	0.2	-0.0601235	-0.0941813	2.07222	-31.0593	-30.7131	0.450483	0.00222222
CPLEX	Scenario 3	29	33	S-Strategic	0.2	-0.00268519	0.0171111	1.73444	-21.3569	-19.668	0.299042	0.00666667
DA	Scenario 3	29	33	S-Strategic	0.2	-0.00972222	0.000733333	0.415556	-6.78187	-6.50423	0.0716475	0
GATAMIXED	Scenario 3	29	33	S-Strategic	0.2	-0.0375	-0.0357778	0.991111	-17.9622	-15.8436	0.170881	0.0122222
GSMODIFIED	Scenario 3	29	33	S-Strategic	0.2	-0.0413889	-0.0176444	0.438889	-10.7851	-7.68185	0.0756705	0.00555556
KIRALY	Scenario 3	29	33	S-Strategic	0.2	-0.055	-0.0213778	0.71	-13.2256	-11.2456	0.122414	0.0277778
MCDERMID	Scenario 3	29	33	S-Strategic	0.2	0.317222	0.0653111	2.63667	-7.41722	-21.4197	0.454598	0.04
CPLEX	Scenario 1	20	22	T	0.2	-0.524861	-0.0528105	0.822222	-61.7014	-8.89379	0.205556	1.11444
DA	Scenario 1	20	22	T	0.2	-0.8675	-0.09	0.0688889	-81.4306	-9.36057	0.0172222	1.56
GATAMIXED	Scenario 1	20	22	T	0.2	-0.729722	-0.106503	0.122222	-70.3889	-10.9183	0.0305556	1.13444
GSMODIFIED	Scenario 1	20	22	T	0.2	-0.563611	-0.0557516	0.382222	-59.6134	-8.46133	0.0955556	1.05667
KIRALY	Scenario 1	20	22	T	0.2	-0.676944	-0.103039	0.307778	-66.6366	-10.7451	0.0769444	1.05889
MCDERMID	Scenario 1	20	22	T	0.2	-0.836806	-0.112451	0.315556	-82.2222	-12.0272	0.0788889	1.39333
CPLEX	Scenario 2	23	24	T	0.2	-0.0722222	-0.357924	1.92111	-38.1479	-41.8056	0.417633	0.96
DA	Scenario 2	23	24	T	0.2	-1.01531	-0.040848	0.131111	-75.351	-7.17666	0.0285024	3.44778
GATAMIXED	Scenario 2	23	24	T	0.2	-0.403704	-0.192749	1.51	-50.1757	-26.4907	0.328261	1.38444
GSMODIFIED	Scenario 2	23	24	T	0.2	-0.451111	-0.164415	1.10444	-45.2564	-20.2618	0.240097	1.72444
KIRALY	Scenario 2	23	24	T	0.2	-0.328148	-0.170556	1.51889	-49.6916	-21.4397	0.330193	1.34556
MCDERMID	Scenario 2	23	24	T	0.2	-0.907531	-0.18655	1.77111	-96.2938	-37.338	0.385024	3.29
CPLEX	Scenario 3	29	33	T	0.2	-0.190185	-0.089	2.49778	-52.4967	-25.0965	0.430651	1.70667
DA	Scenario 3	29	33	T	0.2	-1.34056	-0.0623556	0.14	-117.75	-9.98785	0.0241379	4.55
GATAMIXED	Scenario 3	29	33	T	0.2	-0.525648	-0.188533	1.38111	-68.6713	-29.7007	0.238123	1.58778
GSMODIFIED	Scenario 3	29	33	T	0.2	-0.649352	-0.1126	0.783333	-70.2863	-17.5163	0.135057	1.91333
KIRALY	Scenario 3	29	33	T	0.2	-0.613704	-0.100622	1.18778	-71.7871	-17.1722	0.204789	1.72111
MCDERMID	Scenario 3	29	33	T	0.2	-0.752407	0.0235333	2.14333	-95.1734	-24.9955	0.36954	2.79
CPLEX	Scenario 1	20	22	S	0.3	0.0247222	0.018963	1.03778	-7.41667	-2.19012	0.172963	0.266667
DA	Scenario 1	20	22	S	0.3	-0.0210185	-0.00981481	0.12	-3.07022	-1.53765	0.02	0
GATAMIXED	Scenario 1	20	22	S	0.3	-0.123796	-0.0455185	0.166667	-13.1389	-4.73395	0.0277778	0.24
GSMODIFIED	Scenario 1	20	22	S	0.3	-0.0557407	0.0116296	0.651111	-12.642	-2.80309	0.108519	0.298889
KIRALY	Scenario 1	20	22	S	0.3	-0.126759	-0.0465926	0.241111	-13.8194	-4.99691	0.0401852	0.314444
MCDERMID	Scenario 1	20	22	S	0.3	-0.128333	-0.0514074	0.6	-15.625	-6.04815	0.1	0.372222
CPLEX	Scenario 2	23	24	S	0.3	-0.299524	-0.203199	1.74556	-41.4683	-31.9417	0.252979	0.0177778
DA	Scenario 2	23	24	S	0.3	-0.0134127	-0.0190572	0.7	-7.05648	-6.7362	0.101449	0
GATAMIXED	Scenario 2	23	24	S	0.3	-0.190159	-0.147946	1.62	-29.1608	-25.6512	0.234783	0.0133333
GSMODIFIED	Scenario 2	23	24	S	0.3	-0.15254	-0.140168	1.44111	-22.8079	-21.8325	0.208857	0.0166667
KIRALY	Scenario 2	23	24	S	0.3	-0.196111	-0.161481	1.21556	-26.7772	-23.7766	0.176167	0.0366667
MCDERMID	Scenario 2	23	24	S	0.3	-0.0818254	-0.0386869	3.18444	-27.8405	-27.977	0.461514	0.102222
CPLEX	Scenario 3	29	33	S	0.3	0.0315432	0.0441414	2.74111	-21.876	-18.0432	0.31507	0.15
DA	Scenario 3	29	33	S	0.3	-0.019321	-0.0108081	0.387778	-5.53451	-4.77813	0.0445722	0
GATAMIXED	Scenario 3	29	33	S	0.3	-0.199877	-0.0669949	1.41222	-33.6653	-21.2028	0.162324	0.112222
GSMODIFIED	Scenario 3	29	33	S	0.3	-0.197963	-0.0567172	1.06444	-30.9464	-17.5924	0.12235	0.16
KIRALY	Scenario 3	29	33	S	0.3	-0.174691	-0.0360101	0.973333	-24.7198	-13.1728	0.111877	0.114444
MCDERMID	Scenario 3	29	33	S	0.3	0.126173	0.0213384	3.51556	-20.6671	-24.7717	0.404087	0.317778
CPLEX	Scenario 1	20	22	S-Strategic	0.3	0.0823148	0.0322222	0.907778	-0.799383	-0.476543	0.151296	0
DA	Scenario 1	20	22	S-Strategic	0.3	-0.0315741	-0.0138148	0.214444	-4.52315	-2.1287	0.0357407	0
GATAMIXED	Scenario 1	20	22	S-Strategic	0.3	-0.0494444	-0.0182963	0.208889	-5.85648	-2.12099	0.0348148	0
GSMODIFIED	Scenario 1	20	22	S-Strategic	0.3	-0.00842593	0.0207037	0.355556	-4.65123	-0.45	0.0592593	0
KIRALY	Scenario 1	20	22	S-Strategic	0.3	-0.0333333	-0.0233704	0.277778	-4.65741	-2.73364	0.0462963	0
MCDERMID	Scenario 1	20	22	S-Strategic	0.3	-0.0462037	-0.0292963	0.67	-7.34568	-3.73148	0.111667	0
CPLEX	Scenario 2	23	24	S-Strategic	0.3	-0.272302	-0.184781	1.61778	-37.8376	-30.146	0.234461	0.0111111
DA	Scenario 2	23	24	S-Strategic	0.3	-0.0129365	-0.0156566	0.995556	-9.44365	-8.90853	0.144283	0
GATAMIXED	Scenario 2	23	24	S-Strategic	0.3	-0.108254	-0.0907744	1.57556	-21.8626	-19.8103	0.228341	0.0111111
GSMODIFIED	Scenario 2	23	24	S-Strategic	0.3	-0.0350794	-0.0803704	1.18	-11.3743	-13.7508	0.171014	0.0111111
KIRALY	Scenario 2	23	24	S-Strategic	0.3	-0.128254	-0.114007	1.17222	-20.6562	-19.9629	0.169887	0.02
MCDERMID	Scenario 2	23	24	S-Strategic	0.3	-0.0480952	-0.0459259	3.14667	-25.6829	-28.064	0.456039	0.0111111
CPLEX	Scenario 3	29	33	S-Strategic	0.3	0.0338272	0.0338131	2.80111	-21.3113	-18.0722	0.321967	0.0344444
DA	Scenario 3	29	33	S-Strategic	0.3	-0.0110494	0.00282828	0.863333	-9.72252	-8.16478	0.0992337	0
GATAMIXED	Scenario 3	29	33	S-Strategic	0.3	-0.0583951	-0.0253283	1.35333	-19.6143	-15.2277	0.155556	0.0144444
GSMODIFIED	Scenario 3	29	33	S-Strategic	0.3	-0.0737037	-0.0245707	0.717778	-14.3617	-9.79359	0.0825032	0.0322222
KIRALY	Scenario 3	29	33	S-Strategic	0.3	-0.0888889	-0.0191667	1.21	-18.3061	-12.3096	0.13908	0.0288889
MCDERMID	Scenario 3	29	33	S-Strategic	0.3	0.23179	0.0420707	3.93667	-14.2459	-22.6815	0.45249	0.0966667
CPLEX	Scenario 1	20	22	T	0.3	-0.797315	-0.0987407	1.00444	-84.2361	-12.9296	0.167407	1.67667
DA	Scenario 1	20	22	T	0.3	-0.931852	-0.111815	0.107778	-88.4761	-11.3765	0.017963	1.93444
GATAMIXED	Scenario 1	20	22	T	0.3	-0.978981	-0.154852	0.251111	-95.1404	-15.5117	0.0418519	1.74444
GSMODIFIED	Scenario 1	20	22	T	0.3	-0.853056	-0.0914444	0.248889	-84.1806	-11.3	0.0414815	1.68778
KIRALY	Scenario 1	20	22	T	0.3	-0.943611	-0.150889	0.434444	-92.1458	-15.1562	0.0724074	1.70556
MCDERMID	Scenario 1	20	22	T	0.3	-1.02083	-0.150667	0.411111	-98.9522	-15.3877	0.0685185	1.93556
CPLEX	Scenario 2	23	24	T	0.3	-0.399683	-0.39266	2.69111	-63.0585	-44.9991	0.390016	2.27222
DA	Scenario 2	23	24	T	0.3	-1.00048	-0.0707071	0.335556	-74.9672	-11.3565	0.0486312	5.28889
GATAMIXED	Scenario 2	23	24	T	0.3	-0.607222	-0.274074	2.30111	-69.4366	-34.063	0.333494	2.58778
GSMODIFIED	Scenario 2	23	24	T	0.3	-0.639841	-0.24697	1.82111	-63.9816	-27.9401	0.263929	2.96222
KIRALY	Scenario 2	23	24	T	0.3	-0.581984	-0.26138	2.18111	-68.9804	-30.1174	0.316103	2.66
MCDERMID	Scenario 2	23	24	T	0.3	-0.960556	-0.157744	2.73111	-93.7626	-37.659	0.395813	4.80333
CPLEX	Scenario 3	29	33	T	0.3	-0.405556	-0.120429	3.56556	-70.8216	-28.1187	0.409834	2.89444
DA	Scenario 3	29	33	T	0.3	-1.35796	-0.105909	0.263333	-118.831	-14.9362	0.0302682	6.73556
GATAMIXED	Scenario 3	29	33	T	0.3	-0.802407	-0.192399	1.75	-92.5126	-30.7367	0.201149	2.82667
GSMODIFIED	Scenario 3	29	33	T	0.3	-0.820617	-0.158333	1.19444	-87.6472	-23.1704	0.137292	3.12333
KIRALY	Scenario 3	29	33	T	0.3	-0.813765	-0.162677	1.84556	-92.0963	-23.9712	0.212133	3.05444
MCDERMID	Scenario 3	29	33	T	0.3	-0.877346	-0.0382576	3.14667	-104.796	-29.1392	0.361686	4.47111
CPLEX	Scenario 1	20	22	S	0.4	0.0117361	-0.00384615	1.44889	-9.11806	-3.66595	0.181111	0.298889
DA	Scenario 1	20	22	S	0.4	-0.0165278	-0.00354701	0.208889	-3.14699	-0.955484	0.0261111	0
GATAMIXED	Scenario 1	20	22	S	0.4	-0.159514	-0.0550855	0.22	-16.684	-5.67593	0.0275	0.306667
GSMODIFIED	Scenario 1	20	22	S	0.4	-0.0984722	-0.00380342	0.858889	-16.6806	-3.84117	0.107361	0.412222
KIRALY	Scenario 1	20	22	S	0.4	-0.138194	-0.0557265	0.315556	-14.963	-5.99644	0.0394444	0.343333
MCDERMID	Scenario 1	20	22	S	0.4	-0.146458	-0.052094	0.828889	-18.2593	-6.43732	0.103611	0.434444
CPLEX	Scenario 2	23	24	S	0.4	-0.275988	-0.163372	2.12889	-37.0954	-31.7158	0.231401	0.0188889
DA	Scenario 2	23	24	S	0.4	-0.0278395	-0.00394636	0.953333	-8.54465	-6.41149	0.103623	0
GATAMIXED	Scenario 2	23	24	S	0.4	-0.174877	-0.140728	2.18222	-27.66	-25.2041	0.237198	0.0255556
GSMODIFIED	Scenario 2	23	24	S	0.4	-0.217531	-0.157356	1.93778	-28.8422	-25.6293	0.210628	0.0455556
KIRALY	Scenario 2	23	24	S	0.4	-0.20358	-0.174406	1.61222	-26.4421	-25.3354	0.175242	0.0411111
MCDERMID	Scenario 2	23	24	S	0.4	-0.0485802	-0.060613	3.76778	-25.3036	-27.239	0.409541	0.217778
CPLEX	Scenario 3	29	33	S	0.4	-0.00643519	0.0766374	3.62556	-23.8019	-17.118	0.312548	0.216667
DA	Scenario 3	29	33	S	0.4	-0.0110648	-0.00388889	0.707778	-6.25858	-5.39955	0.0610153	0
GATAMIXED	Scenario 3	29	33	S	0.4	-0.222083	-0.0497661	1.89778	-34.7231	-20.7443	0.163602	0.173333
GSMODIFIED	Scenario 3	29	33	S	0.4	-0.197176	-0.0654678	1.78333	-33.13	-20.618	0.153736	0.198889
KIRALY	Scenario 3	29	33	S	0.4	-0.205417	-0.0378655	1.31778	-27.9313	-15.637	0.113602	0.221111
MCDERMID	Scenario 3	29	33	S	0.4	0.0337037	0.0071345	4.19556	-24.3422	-23.844	0.361686	0.41
CPLEX	Scenario 1	20	22	S-Strategic	0.4	0.0779861	0.0195299	1.29222	-1.8125	-0.92735	0.161528	0
DA	Scenario 1	20	22	S-Strategic	0.4	-0.0329167	-0.0109829	0.437778	-6.02894	-1.99964	0.0547222	0
GATAMIXED	Scenario 1	20	22	S-Strategic	0.4	-0.0683333	-0.0258547	0.267778	-7.67361	-2.7963	0.0334722	0
GSMODIFIED	Scenario 1	20	22	S-Strategic	0.4	-0.00722222	0.0107265	0.602222	-5.51389	-1.48718	0.0752778	0
KIRALY	Scenario 1	20	22	S-Strategic	0.4	-0.0553472	-0.0282051	0.446667	-7.31771	-3.20157	0.0558333	0
MCDERMID	Scenario 1	20	22	S-Strategic	0.4	-0.0388194	-0.0232906	0.947778	-7.80556	-3.32479	0.118472	0
CPLEX	Scenario 2	23	24	S-Strategic	0.4	-0.237901	-0.154138	2.09222	-34.3177	-29.7004	0.227415	0.0133333
DA	Scenario 2	23	24	S-Strategic	0.4	-0.0374691	-0.0170881	1.35222	-12.5682	-11.1106	0.146981	0
GATAMIXED	Scenario 2	23	24	S-Strategic	0.4	-0.0683951	-0.0898084	2.20333	-18.8436	-20.514	0.239493	0.0133333
GSMODIFIED	Scenario 2	23	24	S-Strategic	0.4	-0.0715432	-0.103448	1.56778	-14.7648	-17.2322	0.170411	0.0188889
KIRALY	Scenario 2	23	24	S-Strategic	0.4	-0.109938	-0.13636	1.81667	-20.3399	-22.6688	0.197464	0.0144444
MCDERMID	Scenario 2	23	24	S-Strategic	0.4	0.052037	-0.0563602	4.11556	-20.8479	-26.7322	0.447343	0.0177778
CPLEX	Scenario 3	29	33	S-Strategic	0.4	0.0175926	0.0710234	3.63333	-21.5704	-15.6795	0.313218	0.0411111
DA	Scenario 3	29	33	S-Strategic	0.4	-0.0087963	0.00578947	1.66444	-13.4195	-10.3096	0.143487	0
GATAMIXED	Scenario 3	29	33	S-Strategic	0.4	-0.103241	-0.00777778	1.88	-22.8825	-14.6459	0.162069	0.0322222
GSMODIFIED	Scenario 3	29	33	S-Strategic	0.4	-0.0960185	-0.0199123	1.21667	-18.0482	-11.7551	0.104885	0.0555556
KIRALY	Scenario 3	29	33	S-Strategic	0.4	-0.116852	-0.00616959	1.56222	-20.7622	-14.0987	0.134674	0.0777778
MCDERMID	Scenario 3	29	33	S-Strategic	0.4	0.163102	0.0145906	4.85	-16.4514	-23.4846	0.418103	0.144444
CPLEX	Scenario 1	20	22	T	0.4	-0.850278	-0.135812	1.26111	-88.1829	-15.9815	0.157639	1.59889
DA	Scenario 1	20	22	T	0.4	-0.995139	-0.136667	0.0966667	-94.4178	-13.8711	0.0120833	1.91667
GATAMIXED	Scenario 1	20	22	T	0.4	-1.04882	-0.182863	0.251111	-101.804	-18.3462	0.0313889	1.67556
GSMODIFIED	Scenario 1	20	22	T	0.4	-0.934306	-0.111026	0.301111	-91.7431	-13.0142	0.0376389	1.56111
KIRALY	Scenario 1	20	22	T	0.4	-1.01021	-0.180598	0.435556	-98.3345	-18.2642	0.0544444	1.63333
MCDERMID	Scenario 1	20	22	T	0.4	-1.03556	-0.169915	0.607778	-101.318	-17.4915	0.0759722	1.93222
CPLEX	Scenario 2	23	24	T	0.4	-0.638333	-0.420766	2.92222	-77.5425	-49.7846	0.317633	3.23889
DA	Scenario 2	23	24	T	0.4	-1.07901	-0.101418	0.451111	-83.3513	-13.5693	0.0490338	6.51
GATAMIXED	Scenario 2	23	24	T	0.4	-0.775123	-0.313985	2.57667	-79.2561	-37.9481	0.280072	3.72778
GSMODIFIED	Scenario 2	23	24	T	0.4	-0.771049	-0.337548	2.13333	-74.3519	-36.1883	0.231884	4.03222
KIRALY	Scenario 2	23	24	T	0.4	-0.738148	-0.31069	2.62222	-80.8885	-35.116	0.285024	3.82
MCDERMID	Scenario 2	23	24	T	0.4	-1.00086	-0.233295	3.24889	-98.3105	-40.7488	0.35314	6.12
CPLEX	Scenario 3	29	33	T	0.4	-0.644306	-0.138567	4.17	-85.5303	-30.0853	0.359483	4.24222
DA	Scenario 3	29	33	T	0.4	-1.33468	-0.132251	0.378889	-117.389	-17.3034	0.0326628	8.08111
GATAMIXED	Scenario 3	29	33	T	0.4	-1.0112	-0.217368	2.1	-108.503	-33.15	0.181034	4.14778
GSMODIFIED	Scenario 3	29	33	T	0.4	-0.988194	-0.213801	1.58	-101.797	-29.4778	0.136207	4.44333
KIRALY	Scenario 3	29	33	T	0.4	-1.00977	-0.187719	2.10444	-105.867	-27.7396	0.181418	4.48889
MCDERMID	Scenario 3	29	33	T	0.4	-1.05167	-0.0688304	3.64333	-113.17	-29.636	0.31408	6.08222
CPLEX	Scenario 1	20	22	S	0.5	-0.020582	-0.0327513	2.11222	-13.3915	-4.42063	0.211222	0.517778
DA	Scenario 1	20	22	S	0.5	-0.0221693	-0.00444444	0.345556	-4.07275	-0.741182	0.0345556	0
GATAMIXED	Scenario 1	20	22	S	0.5	-0.226931	-0.0522222	0.217778	-23.0996	-5.29365	0.0217778	0.533333
GSMODIFIED	Scenario 1	20	22	S	0.5	-0.0970899	0.00523809	1.32556	-17.6279	-1.96473	0.132556	0.513333
KIRALY	Scenario 1	20	22	S	0.5	-0.195079	-0.0471429	0.397778	-20.5353	-4.91182	0.0397778	0.518889
MCDERMID	Scenario 1	20	22	S	0.5	-0.157566	-0.0504233	1.02444	-19.5926	-5.49471	0.102444	0.56
CPLEX	Scenario 2	23	24	S	0.5	-0.251836	-0.158148	3.09556	-39.082	-30.8329	0.269179	0.0311111
DA	Scenario 2	23	24	S	0.5	-0.0163768	-0.00462963	1.51889	-9.36304	-7.18341	0.132077	0
GATAMIXED	Scenario 2	23	24	S	0.5	-0.198309	-0.158472	2.92333	-30.7784	-26.7417	0.254203	0.0311111
GSMODIFIED	Scenario 2	23	24	S	0.5	-0.245459	-0.191898	2.77778	-32.4042	-28.6465	0.241546	0.0811111
KIRALY	Scenario 2	23	24	S	0.5	-0.264783	-0.222037	2.24444	-32.9151	-29.2289	0.195169	0.0566667
MCDERMID	Scenario 2	23	24	S	0.5	-0.0982609	-0.037963	4.93889	-30.8524	-25.6278	0.429469	0.24
CPLEX	Scenario 3	29	33	S	0.5	0.0495699	0.0834409	4.89667	-20.6119	-15.4123	0.337701	0.322222
DA	Scenario 3	29	33	S	0.5	-0.0118996	-0.0162366	1.28778	-7.73229	-7.12642	0.0888123	0
GATAMIXED	Scenario 3	29	33	S	0.5	-0.215591	-0.0620072	2.56889	-35.0775	-21.6543	0.177165	0.284444
GSMODIFIED	Scenario 3	29	33	S	0.5	-0.211004	-0.129211	2.51778	-35.7801	-25.8298	0.17364	0.422222
KIRALY	Scenario 3	29	33	S	0.5	-0.186057	-0.0606452	2.04111	-27.7917	-17.9117	0.140766	0.363333
MCDERMID	Scenario 3	29	33	S	0.5	0.0507885	0.00770609	5.33444	-23.5444	-25.0516	0.367893	0.566667
CPLEX	Scenario 1	20	22	S-Strategic	0.5	0.0851323	0.00560847	2.10889	-3.51852	-0.691358	0.210889	0
DA	Scenario 1	20	22	S-Strategic	0.5	-0.0443386	-0.00481482	0.581111	-7.02822	-1.04586	0.0581111	0
GATAMIXED	Scenario 1	20	22	S-Strategic	0.5	-0.0861905	-0.00989418	0.351111	-9.47619	-1.13404	0.0351111	0
GSMODIFIED	Scenario 1	20	22	S-Strategic	0.5	-0.00925926	0.0298413	1.02333	-7.00353	0.67284	0.102333	0
KIRALY	Scenario 1	20	22	S-Strategic	0.5	-0.0738095	-0.0119048	0.534444	-8.89021	-1.52205	0.0534444	0
MCDERMID	Scenario 1	20	22	S-Strategic	0.5	-0.0507407	-0.00724868	1.18778	-9.24868	-1.11728	0.118778	0
CPLEX	Scenario 2	23	24	S-Strategic	0.5	-0.218937	-0.118333	2.94778	-34.8348	-26.3363	0.256329	0.0122222
DA	Scenario 2	23	24	S-Strategic	0.5	-0.0301449	-0.00365741	2.21889	-14.9097	-11.3182	0.192947	0
GATAMIXED	Scenario 2	23	24	S-Strategic	0.5	-0.0830918	-0.07375	2.99111	-21.6221	-19.3702	0.260097	0.0133333
GSMODIFIED	Scenario 2	23	24	S-Strategic	0.5	-0.118019	-0.100602	2.33778	-19.7448	-17.8631	0.203285	0.0288889
KIRALY	Scenario 2	23	24	S-Strategic	0.5	-0.172367	-0.167454	2.37444	-25.9955	-24.7179	0.206473	0.0166667
MCDERMID	Scenario 2	23	24	S-Strategic	0.5	-0.0177778	-0.00777778	5.15333	-26.8839	-24.2287	0.448116	0.0244444
CPLEX	Scenario 3	29	33	S-Strategic	0.5	0.0659857	0.0715054	4.82222	-18.6804	-14.5802	0.332567	0.0588889
DA	Scenario 3	29	33	S-Strategic	0.5	-0.000179211	-0.00598566	2.45889	-13.5086	-13.3615	0.169579	0
GATAMIXED	Scenario 3	29	33	S-Strategic	0.5	-0.0981362	-0.0121864	2.39778	-22.8648	-15.2853	0.165364	0.0477778
GSMODIFIED	Scenario 3	29	33	S-Strategic	0.5	-0.0849104	-0.0437993	1.77667	-18.7628	-14.1614	0.122529	0.0977778
KIRALY	Scenario 3	29	33	S-Strategic	0.5	-0.093871	-0.0224373	2.45556	-21.3977	-15.1647	0.169349	0.124444
MCDERMID	Scenario 3	29	33	S-Strategic	0.5	0.136487	0.00419355	5.97	-18.5642	-25.4021	0.411724	0.215556
CPLEX	Scenario 1	20	22	T	0.5	-1.02683	-0.140053	1.46	-103.863	-14.5097	0.146	1.32556
DA	Scenario 1	20	22	T	0.5	-1.14688	-0.146138	0.103333	-109.057	-14.7099	0.0103333	1.48444
GATAMIXED	Scenario 1	20	22	T	0.5	-1.22497	-0.158995	0.253333	-119.258	-15.9021	0.0253333	1.35444
GSMODIFIED	Scenario 1	20	22	T	0.5	-1.09323	-0.105926	0.333333	-107.241	-12.2751	0.0333333	1.26333
KIRALY	Scenario 1	20	22	T	0.5	-1.19101	-0.154868	0.43	-115.067	-15.4586	0.043	1.33222
MCDERMID	Scenario 1	20	22	T	0.5	-1.18233	-0.153598	0.626667	-115.073	-15.4021	0.0626667	1.48
CPLEX	Scenario 2	23	24	T	0.5	-0.867585	-0.458704	3.55222	-96.6211	-52.9299	0.308889	4.52778
DA	Scenario 2	23	24	T	0.5	-1.10594	-0.153426	0.628889	-85.8418	-18.1509	0.054686	7.63444
GATAMIXED	Scenario 2	23	24	T	0.5	-1.00353	-0.343241	3.07222	-98.4356	-41.1619	0.26715	5.09
GSMODIFIED	Scenario 2	23	24	T	0.5	-0.969372	-0.400833	2.63444	-90.7255	-42.2335	0.229082	5.13444
KIRALY	Scenario 2	23	24	T	0.5	-0.953527	-0.392037	3.16333	-96.5861	-42.235	0.275072	4.95667
MCDERMID	Scenario 2	23	24	T	0.5	-1.14638	-0.232037	4.07778	-112.445	-41.6704	0.354589	7.56778
CPLEX	Scenario 3	29	33	T	0.5	-0.933333	-0.200681	4.88667	-108.521	-34.4884	0.337011	5.88667
DA	Scenario 3	29	33	T	0.5	-1.46011	-0.201219	0.643333	-128.917	-25.1971	0.0443678	9.82
GATAMIXED	Scenario 3	29	33	T	0.5	-1.28731	-0.298602	2.51111	-133.744	-41.3892	0.17318	5.72667
GSMODIFIED	Scenario 3	29	33	T	0.5	-1.23792	-0.326989	2.00222	-125.853	-40.0623	0.138084	5.86889
KIRALY	Scenario 3	29	33	T	0.5	-1.25258	-0.27	2.53444	-127.558	-34.5135	0.174789	6.19444
MCDERMID	Scenario 3	29	33	T	0.5	-1.23351	-0.156559	4.49333	-130.188	-37.2784	0.309885	8.16889
CPLEX	Scenario 1	20	22	S	0.6	-0.0427536	-0.0415205	2.39333	-15.876	-4.16374	0.199444	0.55
DA	Scenario 1	20	22	S	0.6	-0.0241063	-0.000116959	0.387778	-4.2814	-0.114035	0.0323148	0
GATAMIXED	Scenario 1	20	22	S	0.6	-0.267971	-0.0515789	0.278889	-27.339	-5.17836	0.0232407	0.675556
GSMODIFIED	Scenario 1	20	22	S	0.6	-0.130145	0.00526316	1.44333	-20.7504	-1.31579	0.120278	0.632222
KIRALY	Scenario 1	20	22	S	0.6	-0.225217	-0.051345	0.485556	-23.5503	-5.15497	0.040463	0.7
MCDERMID	Scenario 1	20	22	S	0.6	-0.188937	-0.0500585	1.04444	-22.5588	-5.04386	0.087037	0.681111
CPLEX	Scenario 2	23	24	S	0.6	-0.221429	-0.195906	4.10444	-38.8876	-33.5457	0.297424	0.0733333
DA	Scenario 2	23	24	S	0.6	-0.01	-0.0174854	2.25111	-10.5133	-9.29513	0.163124	0
GATAMIXED	Scenario 2	23	24	S	0.6	-0.262302	-0.180994	3.59333	-37.0078	-29.0194	0.260386	0.0555556
GSMODIFIED	Scenario 2	23	24	S	0.6	-0.253056	-0.246959	3.62222	-35.4364	-33.3656	0.26248	0.114444
KIRALY	Scenario 2	23	24	S	0.6	-0.299246	-0.265263	2.97556	-38.7406	-33.3295	0.21562	0.107778
MCDERMID	Scenario 2	23	24	S	0.6	-0.0348413	-0.0372515	6.49222	-25.0469	-25.476	0.470451	0.232222
CPLEX	Scenario 3	29	33	S	0.6	0.0389489	0.112578	5.81333	-21.6642	-13.6418	0.3341	0.388889
DA	Scenario 3	29	33	S	0.6	-0.0195796	0.00146667	1.38889	-8.66058	-5.71085	0.0798212	0
GATAMIXED	Scenario 3	29	33	S	0.6	-0.222282	-0.0924889	3.07	-35.6438	-24.2988	0.176437	0.346667
GSMODIFIED	Scenario 3	29	33	S	0.6	-0.224354	-0.177867	3.23889	-37.5349	-30.2839	0.186143	0.481111
KIRALY	Scenario 3	29	33	S	0.6	-0.201261	-0.0893333	2.48667	-29.7608	-21.0256	0.142912	0.458889
MCDERMID	Scenario 3	29	33	S	0.6	-0.0194895	-0.0202667	6.24222	-28.233	-26.9211	0.358748	0.685556
CPLEX	Scenario 1	20	22	S-Strategic	0.6	0.0799517	-0.00362573	2.45	-4.61353	-0.362573	0.204167	0
DA	Scenario 1	20	22	S-Strategic	0.6	-0.0499034	0.00105263	0.79	-8.42069	-0.0701754	0.0658333	0
GATAMIXED	Scenario 1	20	22	S-Strategic	0.6	-0.0903382	-0.00578947	0.366667	-9.843	-0.578947	0.0305556	0
GSMODIFIED	Scenario 1	20	22	S-Strategic	0.6	-0.0156039	0.032924	1.12333	-7.66667	1.54094	0.0936111	0
KIRALY	Scenario 1	20	22	S-Strategic	0.6	-0.0774879	-0.00824561	0.685556	-9.52738	-0.824561	0.0571296	0
MCDERMID	Scenario 1	20	22	S-Strategic	0.6	-0.0508696	-0.00538012	1.24	-9.31965	-0.538012	0.103333	0
CPLEX	Scenario 2	23	24	S-Strategic	0.6	-0.162579	-0.150819	3.80778	-32.3085	-27.661	0.275926	0.02
DA	Scenario 2	23	24	S-Strategic	0.6	-0.0224206	-0.0248538	3.11889	-16.4858	-13.9519	0.226006	0
GATAMIXED	Scenario 2	23	24	S-Strategic	0.6	-0.099246	-0.0673099	3.64333	-23.1085	-19.0341	0.26401	0.0322222
GSMODIFIED	Scenario 2	23	24	S-Strategic	0.6	-0.0982143	-0.160994	3.27556	-19.8178	-22.566	0.237359	0.0366667
KIRALY	Scenario 2	23	24	S-Strategic	0.6	-0.182063	-0.195731	3.11444	-29.3558	-26.9586	0.225684	0.0344444
MCDERMID	Scenario 2	23	24	S-Strategic	0.6	0.0636111	0.027076	6.74111	-20.1964	-21.1651	0.488486	0.06
CPLEX	Scenario 3	29	33	S-Strategic	0.6	0.0408108	0.114267	5.70111	-20.1982	-12.4449	0.32765	0.0888889
DA	Scenario 3	29	33	S-Strategic	0.6	-0.0144144	0.00524444	3.14	-16.2474	-13.1265	0.18046	0
GATAMIXED	Scenario 3	29	33	S-Strategic	0.6	-0.108589	-0.0546667	3.03556	-23.8553	-19.063	0.174457	0.0922222
GSMODIFIED	Scenario 3	29	33	S-Strategic	0.6	-0.114805	-0.0632889	2.47	-22.5701	-16.2914	0.141954	0.133333
KIRALY	Scenario 3	29	33	S-Strategic	0.6	-0.100661	-0.0396444	3.28	-23.1827	-18.3496	0.188506	0.204444
MCDERMID	Scenario 3	29	33	S-Strategic	0.6	0.0754655	-0.0210667	6.99333	-22.3195	-26.5942	0.401916	0.345556
CPLEX	Scenario 1	20	22	T	0.6	-1.14246	-0.137485	1.49778	-113.992	-13.7485	0.124815	0.94
DA	Scenario 1	20	22	T	0.6	-1.19242	-0.127485	0.04	-112.801	-12.8246	0.00333333	1.09778
GATAMIXED	Scenario 1	20	22	T	0.6	-1.34217	-0.139942	0.211111	-130.556	-13.9942	0.0175926	0.956667
GSMODIFIED	Scenario 1	20	22	T	0.6	-1.21807	-0.0887134	0.247778	-118.889	-9.97076	0.0206481	0.893333
KIRALY	Scenario 1	20	22	T	0.6	-1.31126	-0.138772	0.4	-126.404	-13.8772	0.0333333	0.953333
MCDERMID	Scenario 1	20	22	T	0.6	-1.29082	-0.137427	0.635556	-125.794	-13.7427	0.052963	1.06778
CPLEX	Scenario 2	23	24	T	0.6	-1.05353	-0.58	4.03444	-111.903	-63.2962	0.292351	5.71222
DA	Scenario 2	23	24	T	0.6	-1.17956	-0.241813	0.913333	-93.5559	-26.3635	0.0661836	8.48667
GATAMIXED	Scenario 2	23	24	T	0.6	-1.18857	-0.440117	3.42889	-114.508	-50.2065	0.24847	6.01222
GSMODIFIED	Scenario 2	23	24	T	0.6	-1.14857	-0.519942	2.95111	-105.259	-52.2267	0.213849	6.20667
KIRALY	Scenario 2	23	24	T	0.6	-1.14115	-0.499474	3.47111	-111.286	-51.6996	0.25153	5.97444
MCDERMID	Scenario 2	23	24	T	0.6	-1.14698	-0.298187	5.21	-110.7	-46.9353	0.377536	8.24
CPLEX	Scenario 3	29	33	T	0.6	-1.11802	-0.216489	5.28556	-122.496	-35.476	0.303768	6.63444
DA	Scenario 3	29	33	T	0.6	-1.49072	-0.225644	0.64	-132.946	-26.1533	0.0367816	9.29111
GATAMIXED	Scenario 3	29	33	T	0.6	-1.43021	-0.371556	2.7	-145.332	-47.5539	0.155172	6.64
GSMODIFIED	Scenario 3	29	33	T	0.6	-1.40261	-0.406533	2.31444	-140.041	-47.161	0.133014	7.03556
KIRALY	Scenario 3	29	33	T	0.6	-1.39234	-0.347644	2.79444	-139.146	-42.1669	0.1606	6.93778
MCDERMID	Scenario 3	29	33	T	0.6	-1.32622	-0.224444	5.07444	-137.65	-42.3118	0.291635	8.45111
CPLEX	Scenario 1	20	22	S	0.7	-0.0456522	-0.0469006	2.43333	-16.4622	-4.72515	0.17381	0.627778
DA	Scenario 1	20	22	S	0.7	-0.0247343	0.00140351	0.365556	-4.1876	-0.00584795	0.0261111	0
GATAMIXED	Scenario 1	20	22	S	0.7	-0.264106	-0.0523392	0.344444	-27.0378	-5.26023	0.0246032	0.716667
GSMODIFIED	Scenario 1	20	22	S	0.7	-0.119807	0.00415205	1.41556	-19.5588	-1.42105	0.101111	0.628889
KIRALY	Scenario 1	20	22	S	0.7	-0.19628	-0.0437427	0.473333	-20.5966	-4.39474	0.0338095	0.591111
MCDERMID	Scenario 1	20	22	S	0.7	-0.188357	-0.0532749	1.10667	-23.0217	-5.35088	0.0790476	0.747778
CPLEX	Scenario 2	23	24	S	0.7	-0.264479	-0.121259	4.61333	-42.1403	-33.2074	0.286542	0.112222
DA	Scenario 2	23	24	S	0.7	-0.0224653	-0.0346667	2.71	-12.1762	-10.801	0.168323	0
GATAMIXED	Scenario 2	23	24	S	0.7	-0.277118	-0.259333	4.07444	-37.2198	-36.9605	0.253071	0.103333
GSMODIFIED	Scenario 2	23	24	S	0.7	-0.300625	-0.284296	4.34333	-39.3656	-38.4338	0.269772	0.138889
KIRALY	Scenario 2	23	24	S	0.7	-0.317361	-0.292074	3.39889	-40.0791	-36.9119	0.211111	0.161111
MCDERMID	Scenario 2	23	24	S	0.7	-0.0307986	-0.0685185	6.95333	-24.6115	-27.4084	0.431884	0.253333
CPLEX	Scenario 3	29	33	S	0.7	0.0369509	0.0881287	6.71667	-21.9608	-14.7027	0.33087	0.525556
DA	Scenario 3	29	33	S	0.7	-0.00630491	-0.0183626	2.06667	-8.6631	-8.36252	0.101806	0
GATAMIXED	Scenario 3	29	33	S	0.7	-0.248475	-0.0902339	3.79111	-39.3021	-23.2651	0.186754	0.582222
GSMODIFIED	Scenario 3	29	33	S	0.7	-0.263049	-0.156316	3.85111	-43.0411	-28.8989	0.18971	0.708889
KIRALY	Scenario 3	29	33	S	0.7	-0.221085	-0.128538	3.06222	-32.2162	-24.3471	0.150848	0.591111
MCDERMID	Scenario 3	29	33	S	0.7	-0.0517054	0.021345	6.99333	-29.3469	-24.0463	0.344499	0.868889
CPLEX	Scenario 1	20	22	S-Strategic	0.7	0.0845894	-0.00385965	2.42556	-4.05636	-0.385965	0.173254	0
DA	Scenario 1	20	22	S-Strategic	0.7	-0.0441063	0.00187134	0.801111	-7.64694	-0.0614035	0.0572222	0
GATAMIXED	Scenario 1	20	22	S-Strategic	0.7	-0.0876328	-0.00578947	0.478889	-9.79066	-0.578947	0.0342063	0
GSMODIFIED	Scenario 1	20	22	S-Strategic	0.7	-0.0101449	0.0332164	1.05444	-6.68921	1.55263	0.0753175	0
KIRALY	Scenario 1	20	22	S-Strategic	0.7	-0.0782126	-0.00871345	0.693333	-9.45531	-0.871345	0.0495238	0
MCDERMID	Scenario 1	20	22	S-Strategic	0.7	-0.0407729	-0.00450292	1.29667	-8.58937	-0.450292	0.092619	0
CPLEX	Scenario 2	23	24	S-Strategic	0.7	-0.162361	-0.0641481	4.21778	-31.0464	-24.6668	0.261974	0.0266667
DA	Scenario 2	23	24	S-Strategic	0.7	-0.0279514	-0.030963	4.06889	-18.0229	-14.9993	0.252726	0
GATAMIXED	Scenario 2	23	24	S-Strategic	0.7	-0.0782292	-0.127481	4.28889	-21.6205	-23.7309	0.266391	0.0333333
GSMODIFIED	Scenario 2	23	24	S-Strategic	0.7	-0.135	-0.201407	3.78333	-23.2582	-27.4859	0.23499	0.05
KIRALY	Scenario 2	23	24	S-Strategic	0.7	-0.213785	-0.222444	3.47333	-31.1801	-29.6691	0.215735	0.0388889
MCDERMID	Scenario 2	23	24	S-Strategic	0.7	0.0882639	-0.0239259	7.58667	-18.3476	-23.5837	0.471222	0.0488889
CPLEX	Scenario 3	29	33	S-Strategic	0.7	0.079509	0.0840351	6.82111	-18.1145	-12.6789	0.336015	0.178889
DA	Scenario 3	29	33	S-Strategic	0.7	-0.0150388	0.00473684	4.34556	-18.5455	-15.2568	0.214067	0
GATAMIXED	Scenario 3	29	33	S-Strategic	0.7	-0.0985788	-0.0230994	3.73667	-24.7172	-16.4377	0.184072	0.142222
GSMODIFIED	Scenario 3	29	33	S-Strategic	0.7	-0.10845	-0.060117	3.05111	-24.1354	-16.5726	0.150301	0.216667
KIRALY	Scenario 3	29	33	S-Strategic	0.7	-0.104057	-0.0652632	4.02	-24.5341	-19.8219	0.19803	0.295556
MCDERMID	Scenario 3	29	33	S-Strategic	0.7	0.0256331	0.0175439	7.66333	-25.3633	-24.0631	0.377504	0.454444
CPLEX	Scenario 1	20	22	T	0.7	-1.13014	-0.136784	1.47889	-112.667	-13.6784	0.105635	1.01889
DA	Scenario 1	20	22	T	0.7	-1.23082	-0.128363	0.0277778	-116.67	-12.9152	0.00198413	1.00778
GATAMIXED	Scenario 1	20	22	T	0.7	-1.32609	-0.139591	0.294444	-129.188	-13.9591	0.0210317	1.00778
GSMODIFIED	Scenario 1	20	22	T	0.7	-1.20338	-0.0887134	0.251111	-117.449	-9.94444	0.0179365	0.961111
KIRALY	Scenario 1	20	22	T	0.7	-1.30155	-0.138012	0.413333	-125.556	-13.8012	0.0295238	1.03111
MCDERMID	Scenario 1	20	22	T	0.7	-1.27329	-0.136667	0.665556	-124.222	-13.6667	0.0475397	1.15222
CPLEX	Scenario 2	23	24	T	0.7	-1.25549	-0.527185	4.10778	-127.022	-62.006	0.255141	5.78556
DA	Scenario 2	23	24	T	0.7	-1.20837	-0.233556	0.971111	-96.8117	-24.2832	0.0603175	7.68111
GATAMIXED	Scenario 2	23	24	T	0.7	-1.29146	-0.546889	3.67889	-122.222	-59.3893	0.228502	6.07222
GSMODIFIED	Scenario 2	23	24	T	0.7	-1.28427	-0.574519	3.23333	-117.545	-59.1831	0.200828	6.12889
KIRALY	Scenario 2	23	24	T	0.7	-1.28052	-0.554889	3.52556	-122.266	-57.6379	0.218979	6.10111
MCDERMID	Scenario 2	23	24	T	0.7	-1.22972	-0.356741	5.47444	-117.897	-50.4517	0.340028	7.92667
CPLEX	Scenario 3	29	33	T	0.7	-1.26739	-0.299883	5.69333	-133.492	-42.1986	0.28046	6.92667
DA	Scenario 3	29	33	T	0.7	-1.61106	-0.298363	0.764444	-144.23	-31.6143	0.0376574	9.57222
GATAMIXED	Scenario 3	29	33	T	0.7	-1.55742	-0.420994	3.09333	-157.369	-51.0125	0.152381	6.77
GSMODIFIED	Scenario 3	29	33	T	0.7	-1.53504	-0.46	2.58222	-153.763	-51.7593	0.127203	6.95222
KIRALY	Scenario 3	29	33	T	0.7	-1.53047	-0.43345	2.98222	-150.564	-49.6364	0.146907	7.11556
MCDERMID	Scenario 3	29	33	T	0.7	-1.45677	-0.275205	5.46444	-147.62	-45.9002	0.269184	8.41333
CPLEX	Scenario 1	20	22	S	0.8	-0.0546377	-0.050117	2.40222	-17.1192	-5.03801	0.150139	0.657778
DA	Scenario 1	20	22	S	0.8	-0.0250242	0.00152047	0.346667	-4.03261	-0.00292398	0.0216667	0
GATAMIXED	Scenario 1	20	22	S	0.8	-0.257246	-0.0504094	0.311111	-26.3321	-5.05848	0.0194444	0.647778
GSMODIFIED	Scenario 1	20	22	S	0.8	-0.124976	0.00391813	1.34889	-19.6473	-1.36257	0.0843056	0.653333
KIRALY	Scenario 1	20	22	S	0.8	-0.213913	-0.0497076	0.488889	-22.3837	-5	0.0305556	0.626667
MCDERMID	Scenario 1	20	22	S	0.8	-0.181256	-0.0473099	1.09333	-21.8647	-4.74269	0.0683333	0.591111
CPLEX	Scenario 2	23	24	S	0.8	-0.265646	-0.163556	5.69444	-44.7255	-33.1757	0.309481	0.173333
DA	Scenario 2	23	24	S	0.8	-0.000630631	-0.00477778	3.65	-11.9875	-10.6059	0.19837	0
GATAMIXED	Scenario 2	23	24	S	0.8	-0.32958	-0.281778	4.81222	-42.8562	-36.5802	0.261534	0.214444
GSMODIFIED	Scenario 2	23	24	S	0.8	-0.335706	-0.314333	5.21889	-43.2888	-40.5809	0.283635	0.233333
KIRALY	Scenario 2	23	24	S	0.8	-0.338048	-0.246333	4.15111	-43.4739	-33.1172	0.225604	0.203333
MCDERMID	Scenario 2	23	24	S	0.8	-0.0436937	-0.0741111	7.91444	-25.8536	-25.1185	0.430133	0.317778
CPLEX	Scenario 3	29	33	S	0.8	0.000294785	0.108291	7.60333	-25.1656	-12.579	0.32773	0.768889
DA	Scenario 3	29	33	S	0.8	-0.00827664	-0.0169231	2.45222	-9.58009	-7.68661	0.105699	0
GATAMIXED	Scenario 3	29	33	S	0.8	-0.279977	-0.0836752	4.05	-41.474	-21.6353	0.174569	0.683333
GSMODIFIED	Scenario 3	29	33	S	0.8	-0.304785	-0.122821	4.28333	-46.084	-25.0372	0.184626	0.9
KIRALY	Scenario 3	29	33	S	0.8	-0.257098	-0.0751282	3.44778	-35.5867	-20.1802	0.148611	0.798889
MCDERMID	Scenario 3	29	33	S	0.8	-0.0222676	-0.07	8.08	-27.9601	-28.734	0.348276	0.791111
CPLEX	Scenario 1	20	22	S-Strategic	0.8	0.0838164	-0.0048538	2.47889	-4.62319	-0.48538	0.154931	0
DA	Scenario 1	20	22	S-Strategic	0.8	-0.0442029	0.00239766	0.732222	-7.35709	-0.0730994	0.0457639	0
GATAMIXED	Scenario 1	20	22	S-Strategic	0.8	-0.0925604	-0.00666667	0.438889	-10.2484	-0.666667	0.0274306	0
GSMODIFIED	Scenario 1	20	22	S-Strategic	0.8	-0.026087	0.0284795	0.963333	-7.78422	1.33626	0.0602083	0
KIRALY	Scenario 1	20	22	S-Strategic	0.8	-0.0833333	-0.0101754	0.756667	-10.1071	-1.01754	0.0472917	0
MCDERMID	Scenario 1	20	22	S-Strategic	0.8	-0.0586957	-0.00736842	1.29222	-10.0483	-0.736842	0.0807639	0
CPLEX	Scenario 2	23	24	S-Strategic	0.8	-0.138799	-0.0637778	5.14333	-30.8551	-22.2946	0.279529	0.0277778
DA	Scenario 2	23	24	S-Strategic	0.8	-0.0015015	-0.0307778	5.28222	-18.0962	-16.8472	0.287077	0
GATAMIXED	Scenario 2	23	24	S-Strategic	0.8	-0.072042	-0.105667	5.05222	-21.5834	-21.3769	0.274577	0.0455556
GSMODIFIED	Scenario 2	23	24	S-Strategic	0.8	-0.154384	-0.209778	4.52444	-25.0165	-28.9872	0.245894	0.06
KIRALY	Scenario 2	23	24	S-Strategic	0.8	-0.206276	-0.171	4.26222	-31.7336	-25.8313	0.231643	0.0522222
MCDERMID	Scenario 2	23	24	S-Strategic	0.8	0.0892492	0.0161111	8.64889	-19.9363	-20.4819	0.470048	0.102222
CPLEX	Scenario 3	29	33	S-Strategic	0.8	0.0605896	0.136923	7.57889	-19.035	-8.29693	0.326676	0.241111
DA	Scenario 3	29	33	S-Strategic	0.8	0.0147392	-0.0266667	5.45889	-18.3862	-16.7888	0.235297	0
GATAMIXED	Scenario 3	29	33	S-Strategic	0.8	-0.122063	-0.00042735	3.95111	-25.9119	-14.2765	0.170307	0.176667
GSMODIFIED	Scenario 3	29	33	S-Strategic	0.8	-0.139796	-0.0304273	3.39778	-26.1457	-13.813	0.146456	0.27
KIRALY	Scenario 3	29	33	S-Strategic	0.8	-0.135601	-0.0123932	4.46444	-26.8809	-16.9985	0.192433	0.35
MCDERMID	Scenario 3	29	33	S-Strategic	0.8	0.0324036	-0.0550427	8.97667	-25.5602	-26.794	0.386925	0.543333
CPLEX	Scenario 1	20	22	T	0.8	-1.10261	-0.137193	1.58	-111.021	-13.7193	0.09875	0.942222
DA	Scenario 1	20	22	T	0.8	-1.22797	-0.127719	0.0411111	-116.677	-12.8538	0.00256944	1.08333
GATAMIXED	Scenario 1	20	22	T	0.8	-1.30039	-0.139357	0.224444	-126.253	-13.9357	0.0140278	0.951111
GSMODIFIED	Scenario 1	20	22	T	0.8	-1.17831	-0.0885965	0.28	-115.193	-9.74561	0.0175	0.924444
KIRALY	Scenario 1	20	22	T	0.8	-1.27343	-0.138129	0.447778	-122.75	-13.8129	0.0279861	0.98
MCDERMID	Scenario 1	20	22	T	0.8	-1.25937	-0.137193	0.637778	-122.689	-13.7193	0.0398611	1.09667
CPLEX	Scenario 2	23	24	T	0.8	-1.40312	-0.581	4.38556	-138.858	-65.4096	0.238345	4.69444
DA	Scenario 2	23	24	T	0.8	-1.33399	-0.312222	1.06889	-106.944	-31.6657	0.0580918	6.49
GATAMIXED	Scenario 2	23	24	T	0.8	-1.44453	-0.622333	3.98222	-135.411	-64.9441	0.216425	4.91889
GSMODIFIED	Scenario 2	23	24	T	0.8	-1.44748	-0.666333	3.39889	-130.524	-68.8317	0.184722	5.02667
KIRALY	Scenario 2	23	24	T	0.8	-1.42991	-0.603556	3.78333	-133.54	-61.69	0.205616	4.91222
MCDERMID	Scenario 2	23	24	T	0.8	-1.3236	-0.395333	6.05111	-126.019	-54.3039	0.328865	6.52111
CPLEX	Scenario 3	29	33	T	0.8	-1.44685	-0.26188	6.02222	-147.031	-38.202	0.259579	6.24667
DA	Scenario 3	29	33	T	0.8	-1.68014	-0.345726	0.866667	-150.774	-34.7422	0.0373563	8.21889
GATAMIXED	Scenario 3	29	33	T	0.8	-1.72306	-0.43453	3.22889	-171.07	-51.5449	0.139176	6.13
GSMODIFIED	Scenario 3	29	33	T	0.8	-1.71179	-0.44094	2.60111	-167.459	-49.8152	0.112117	6.39667
KIRALY	Scenario 3	29	33	T	0.8	-1.69522	-0.418205	2.96778	-163.336	-47.7607	0.127921	6.49333
MCDERMID	Scenario 3	29	33	T	0.8	-1.55249	-0.386838	6.06778	-154.853	-53.72	0.261542	7.50667
CPLEX	Scenario 1	20	22	S	0.9	-0.0517391	-0.0477778	2.38889	-16.7037	-4.81579	0.132716	0.623333
DA	Scenario 1	20	22	S	0.9	-0.024058	-0.000233918	0.355556	-4.04791	-0.143275	0.0197531	0
GATAMIXED	Scenario 1	20	22	S	0.9	-0.253865	-0.0478947	0.296667	-25.9203	-4.79532	0.0164815	0.591111
GSMODIFIED	Scenario 1	20	22	S	0.9	-0.117874	0.00678363	1.39889	-19.2947	-1.05556	0.077716	0.583333
KIRALY	Scenario 1	20	22	S	0.9	-0.227729	-0.0509942	0.445556	-23.6425	-5.11696	0.0247531	0.645556
MCDERMID	Scenario 1	20	22	S	0.9	-0.188551	-0.0533333	1.12333	-22.5821	-5.35088	0.0624074	0.674444
CPLEX	Scenario 2	23	24	S	0.9	-0.295397	-0.218444	6.87778	-48.9252	-33.2541	0.33226	0.291111
DA	Scenario 2	23	24	S	0.9	-0.0211111	0.026	4.46889	-14.6313	-6.39444	0.215888	0
GATAMIXED	Scenario 2	23	24	S	0.9	-0.377222	-0.438	5.56889	-47.4541	-46.3348	0.269028	0.3
GSMODIFIED	Scenario 2	23	24	S	0.9	-0.338862	-0.462444	6.36667	-45.1102	-48.953	0.307568	0.296667
KIRALY	Scenario 2	23	24	S	0.9	-0.34627	-0.327556	4.98778	-45.2333	-37.0819	0.240955	0.272222
MCDERMID	Scenario 2	23	24	S	0.9	-0.0260847	-0.342889	9.29222	-24.2095	-40.6719	0.4489	0.37
CPLEX	Scenario 3	29	33	S	0.9	-0.0378182	0.0628571	8.71889	-28.9899	-11.5515	0.334057	1.13222
DA	Scenario 3	29	33	S	0.9	-0.011798	0.0279365	3.03111	-10.7831	-2.66657	0.116135	0
GATAMIXED	Scenario 3	29	33	S	0.9	-0.335414	-0.0138095	4.51667	-47.0606	-15.4572	0.173052	0.987778
GSMODIFIED	Scenario 3	29	33	S	0.9	-0.319798	-0.0209524	5.08778	-48.6711	-14.482	0.194934	0.962222
KIRALY	Scenario 3	29	33	S	0.9	-0.295798	-0.0392063	4.10556	-41.0291	-19.1392	0.157301	1.11556
MCDERMID	Scenario 3	29	33	S	0.9	-0.0394545	-0.189206	9.35667	-31.0833	-30.7675	0.358493	1.01889
CPLEX	Scenario 1	20	22	S-Strategic	0.9	0.0704348	-0.00538012	2.37333	-5.11755	-0.538012	0.131852	0
DA	Scenario 1	20	22	S-Strategic	0.9	-0.0477295	-0.000116959	0.83	-8.06401	-0.292398	0.0461111	0
GATAMIXED	Scenario 1	20	22	S-Strategic	0.9	-0.107053	-0.00672515	0.465556	-11.7029	-0.672515	0.0258642	0
GSMODIFIED	Scenario 1	20	22	S-Strategic	0.9	-0.0255556	0.0304678	0.992222	-7.89533	1.41813	0.0551235	0
KIRALY	Scenario 1	20	22	S-Strategic	0.9	-0.0927536	-0.00976608	0.696667	-10.8563	-0.976608	0.0387037	0
MCDERMID	Scenario 1	20	22	S-Strategic	0.9	-0.058599	-0.00748538	1.29667	-10.0813	-0.748538	0.072037	0
CPLEX	Scenario 2	23	24	S-Strategic	0.9	-0.120661	-0.0637778	6.03111	-30.2759	-20.2385	0.291358	0.0422222
DA	Scenario 2	23	24	S-Strategic	0.9	-0.00693122	0.0344444	6.44333	-20.1813	-10.5126	0.311272	0
GATAMIXED	Scenario 2	23	24	S-Strategic	0.9	-0.0689683	-0.238889	5.78444	-21.7269	-26.7678	0.279442	0.0611111
GSMODIFIED	Scenario 2	23	24	S-Strategic	0.9	-0.160767	-0.344667	5.40889	-26.7803	-36.9104	0.261299	0.0711111
KIRALY	Scenario 2	23	24	S-Strategic	0.9	-0.227196	-0.198889	4.78778	-33.0769	-24.9419	0.231294	0.0655556
MCDERMID	Scenario 2	23	24	S-Strategic	0.9	0.107222	-0.269556	10.0967	-17.8877	-34.3441	0.487762	0.122222
CPLEX	Scenario 3	29	33	S-Strategic	0.9	0.0706465	0.136984	8.76	-19.3238	-3.98745	0.335632	0.332222
DA	Scenario 3	29	33	S-Strategic	0.9	0.00418182	0.0125397	6.48667	-21.0216	-9.78509	0.248531	0
GATAMIXED	Scenario 3	29	33	S-Strategic	0.9	-0.136465	0.120952	4.63889	-28.5403	-4.04339	0.177735	0.311111
GSMODIFIED	Scenario 3	29	33	S-Strategic	0.9	-0.159899	0.05	4.19333	-30.2815	-5.55359	0.160664	0.46
KIRALY	Scenario 3	29	33	S-Strategic	0.9	-0.144	0.0657143	5.18556	-28.4599	-11.7638	0.19868	0.508889
MCDERMID	Scenario 3	29	33	S-Strategic	0.9	0.0100404	-0.082381	10.0778	-28.9007	-22.5985	0.386122	0.768889
CPLEX	Scenario 1	20	22	T	0.9	-1.11937	-0.135965	1.53222	-112.134	-13.5965	0.0851235	0.981111
DA	Scenario 1	20	22	T	0.9	-1.19285	-0.127836	0.0288889	-112.921	-12.8743	0.00160494	1.04778
GATAMIXED	Scenario 1	20	22	T	0.9	-1.31841	-0.138538	0.27	-128.311	-13.8538	0.015	1.01111
GSMODIFIED	Scenario 1	20	22	T	0.9	-1.19406	-0.0877778	0.22	-116.246	-9.80994	0.0122222	0.967778
KIRALY	Scenario 1	20	22	T	0.9	-1.29116	-0.137602	0.417778	-124.569	-13.7602	0.0232099	0.996667
MCDERMID	Scenario 1	20	22	T	0.9	-1.27058	-0.135906	0.686667	-124.016	-13.5906	0.0381481	1.13889
CPLEX	Scenario 2	23	24	T	0.9	-1.53474	-0.594444	4.90444	-150.506	-65.6852	0.23693	3.21556
DA	Scenario 2	23	24	T	0.9	-1.38839	-0.387556	1.13556	-111.587	-37.7752	0.0548578	4.51222
GATAMIXED	Scenario 2	23	24	T	0.9	-1.56886	-0.793556	4.34	-145.394	-78.8067	0.209662	3.29667
GSMODIFIED	Scenario 2	23	24	T	0.9	-1.56381	-0.827111	4.01222	-141.859	-82.5978	0.193827	3.45111
KIRALY	Scenario 2	23	24	T	0.9	-1.57278	-0.670222	4.01222	-143.699	-68.4615	0.193827	3.34667
MCDERMID	Scenario 2	23	24	T	0.9	-1.39161	-0.741778	6.94667	-130.781	-76.7759	0.335588	4.85556
CPLEX	Scenario 3	29	33	T	0.9	-1.57816	-0.20619	6.43333	-157.516	-29.3628	0.246488	3.34444
DA	Scenario 3	29	33	T	0.9	-1.76143	-0.249048	0.758889	-157.486	-24.7103	0.0290762	5.16
GATAMIXED	Scenario 3	29	33	T	0.9	-1.85475	-0.268571	3.39333	-183.408	-33.8271	0.130013	3.27444
GSMODIFIED	Scenario 3	29	33	T	0.9	-1.84762	-0.290317	3.11444	-182.71	-33.4001	0.119327	3.48889
KIRALY	Scenario 3	29	33	T	0.9	-1.82855	-0.301905	3.09111	-175.22	-38.6706	0.118433	3.49556
MCDERMID	Scenario 3	29	33	T	0.9	-1.6563	-0.455556	6.62111	-165.427	-52.3349	0.253682	4.43444
CPLEX	Scenario 1	20	22	S	1	-0.0433816	-0.047076	2.39333	-15.8422	-4.72515	0.119667	0.644444
DA	Scenario 1	20	22	S	1	-0.0275362	-0.000116959	0.384444	-4.41989	-0.131579	0.0192222	0
GATAMIXED	Scenario 1	20	22	S	1	-0.254155	-0.0490058	0.263333	-25.9324	-4.92398	0.0131667	0.647778
GSMODIFIED	Scenario 1	20	22	S	1	-0.122174	0.00146199	1.43111	-19.9597	-1.65789	0.0715556	0.683333
KIRALY	Scenario 1	20	22	S	1	-0.206377	-0.0472515	0.475556	-21.624	-4.75146	0.0237778	0.64
MCDERMID	Scenario 1	20	22	S	1	-0.187633	-0.0530994	1.16778	-22.9597	-5.33333	0.0583889	0.721111
CPLEX	Scenario 2	23	24	S	1	-0.313101	-0.260833	6.96111	-49.8559	-35.4722	0.302657	0.294444
DA	Scenario 2	23	24	S	1	-0.0110078	0.0138889	4.31	-13.6904	-4.125	0.187391	0
GATAMIXED	Scenario 2	23	24	S	1	-0.389302	-0.46	5.81444	-48.6961	-46.4306	0.252802	0.261111
GSMODIFIED	Scenario 2	23	24	S	1	-0.343798	-0.505	6.53444	-45.9865	-50.5	0.284106	0.29
KIRALY	Scenario 2	23	24	S	1	-0.356512	-0.388611	5.10444	-46.7337	-40.0278	0.221932	0.308889
MCDERMID	Scenario 2	23	24	S	1	-0.0306718	-0.466667	9.66111	-24.1699	-47.7778	0.420048	0.282222
CPLEX	Scenario 3	29	33	S	1	-0.0424951	0.0371111	9.09222	-29.6605	-6.97778	0.313525	1.21444
DA	Scenario 3	29	33	S	1	-0.01	-0.00244444	3.35	-11.2188	-2.13333	0.115517	0
GATAMIXED	Scenario 3	29	33	S	1	-0.343431	0.0451111	4.86444	-48.2242	-5.23333	0.167739	1.12778
GSMODIFIED	Scenario 3	29	33	S	1	-0.329922	0.0511111	5.43556	-50.0759	-2.54444	0.187433	1.22444
KIRALY	Scenario 3	29	33	S	1	-0.301287	0.0582222	4.38333	-41.51	-10.5	0.151149	1.10444
MCDERMID	Scenario 3	29	33	S	1	-0.0561598	-0.255111	9.18444	-31.3978	-31.2333	0.316705	1.12333
CPLEX	Scenario 1	20	22	S-Strategic	1	0.0773913	-0.00345029	2.42	-4.67955	-0.345029	0.121	0
DA	Scenario 1	20	22	S-Strategic	1	-0.0592271	0.000877193	0.868889	-9.47182	-0.21345	0.0434444	0
GATAMIXED	Scenario 1	20	22	S-Strategic	1	-0.102415	-0.00596491	0.396667	-11.087	-0.596491	0.0198333	0
GSMODIFIED	Scenario 1	20	22	S-Strategic	1	-0.021401	0.0319883	1.00222	-7.52818	1.5117	0.0501111	0
KIRALY	Scenario 1	20	22	S-Strategic	1	-0.0836232	-0.00888889	0.732222	-10.0322	-0.888889	0.0366111	0
MCDERMID	Scenario 1	20	22	S-Strategic	1	-0.0548309	-0.00614035	1.33111	-9.99597	-0.614035	0.0665556	0
CPLEX	Scenario 2	23	24	S-Strategic	1	-0.130517	-0.0758333	6.12889	-30.7875	-19.1806	0.266473	0.0333333
DA	Scenario 2	23	24	S-Strategic	1	-0.000103359	0.02	6.71222	-20.997	-7.51389	0.291836	0
GATAMIXED	Scenario 2	23	24	S-Strategic	1	-0.0772093	-0.2775	6.01556	-22.3045	-28.5139	0.261546	0.0566667
GSMODIFIED	Scenario 2	23	24	S-Strategic	1	-0.16522	-0.405	5.68889	-27.3848	-40.5	0.247343	0.0644444
KIRALY	Scenario 2	23	24	S-Strategic	1	-0.236331	-0.225278	4.99444	-34.4356	-25.0139	0.21715	0.0588889
MCDERMID	Scenario 2	23	24	S-Strategic	1	0.106641	-0.391111	10.1756	-16.857	-40.4444	0.442415	0.13
CPLEX	Scenario 3	29	33	S-Strategic	1	0.079961	0.144222	9.17667	-18.8373	2.02222	0.316437	0.362222
DA	Scenario 3	29	33	S-Strategic	1	0.00906433	0.00711111	6.95444	-21.7522	-3.83333	0.239808	0
GATAMIXED	Scenario 3	29	33	S-Strategic	1	-0.120214	0.119333	5.01444	-27.5864	0.288889	0.172912	0.311111
GSMODIFIED	Scenario 3	29	33	S-Strategic	1	-0.156082	0.0908889	4.48444	-30.0192	1.6	0.154636	0.511111
KIRALY	Scenario 3	29	33	S-Strategic	1	-0.150546	0.138	5.43	-28.9964	-6.17778	0.187241	0.558889
MCDERMID	Scenario 3	29	33	S-Strategic	1	-0.00557505	-0.197556	10.1067	-28.8887	-26.4222	0.348506	0.862222
CPLEX	Scenario 1	20	22	T	1	-1.12087	-0.139357	1.49222	-112.003	-13.9357	0.0746111	0.963333
DA	Scenario 1	20	22	T	1	-1.21556	-0.124971	0.0577778	-115.351	-12.5585	0.00288889	1.09556
GATAMIXED	Scenario 1	20	22	T	1	-1.32213	-0.142749	0.207778	-128.768	-14.2749	0.0103889	0.995556
GSMODIFIED	Scenario 1	20	22	T	1	-1.19522	-0.091462	0.283333	-116.913	-10.0906	0.0141667	0.912222
KIRALY	Scenario 1	20	22	T	1	-1.28865	-0.14152	0.397778	-124.029	-14.152	0.0198889	0.973333
MCDERMID	Scenario 1	20	22	T	1	-1.27145	-0.139181	0.658889	-124.062	-13.9181	0.0329444	1.09667
CPLEX	Scenario 2	23	24	T	1	-1.57881	-0.513056	4.87	-153.75	-57.9306	0.211739	2.79556
DA	Scenario 2	23	24	T	1	-1.41274	-0.35	1.09889	-114.174	-35	0.0477778	4.13222
GATAMIXED	Scenario 2	23	24	T	1	-1.61116	-0.721944	4.32889	-149.303	-72.375	0.188213	2.87
GSMODIFIED	Scenario 2	23	24	T	1	-1.60261	-0.790556	4.06111	-145.542	-79.0556	0.17657	2.90778
KIRALY	Scenario 2	23	24	T	1	-1.61021	-0.654722	3.99889	-148.047	-66.2083	0.173865	2.97333
MCDERMID	Scenario 2	23	24	T	1	-1.42351	-0.774167	7.06556	-132.753	-77.8611	0.307198	4.3
CPLEX	Scenario 3	29	33	T	1	-1.63144	-0.0411111	6.64222	-162.173	-11.6444	0.229042	2.39556
DA	Scenario 3	29	33	T	1	-1.7729	-0.0875556	0.725556	-158.461	-9.98889	0.0250192	3.71667
GATAMIXED	Scenario 3	29	33	T	1	-1.90209	-0.0535556	3.53778	-188.036	-12.4444	0.121992	2.25889
GSMODIFIED	Scenario 3	29	33	T	1	-1.89567	-0.0746667	3.23778	-186.959	-10.5667	0.111648	2.54333
KIRALY	Scenario 3	29	33	T	1	-1.88253	-0.0573333	3.03889	-179.627	-19.2111	0.104789	2.46778
MCDERMID	Scenario 3	29	33	T	1	-1.70883	-0.407778	6.53889	-169.066	-45.3	0.225479	3.27111
